# Supplementary material for: 2-Bromo-1-(1-phenyl­sulfonyl-1H-indol-3-yl)propan-1-one
Source: Acta Crystallogr Sect E Struct Rep Online. 2014 Feb 15;70(Pt 3):o295–6. doi: 10.1107/S1600536814002864 (PMC3998462; doi:10.1107/S1600536814002864)
Supplement: Supplementary file 1 [file e-70-0o295-sup1.cif]

##############################################################################
#                                                                            #
# This CIF contains the data in a paper accepted for publication in          #
# Acta Crystallographica Section E. It conforms to the requirements of       #
# Notes for Authors for Acta Crystallographica Section E, and has been       #
# peer reviewed under the auspices of the IUCr Commission on Journals.       #
#                                                                            #
# Full details of the Crystallographic Information File format               #
# are given in the paper "The Crystallographic Information File (CIF):       #
# a New Standard Archive File for Crystallography" by S. R. Hall, F. H.      #
# Allen and I. D. Brown [Acta Cryst. (1991), A47, 655-685].                  #
#                                                                            #
# The current version of the core CIF dictionary is obtainable from          #
# ftp://ftp.iucr.org/pub/cif_core.dic.                                       #
#                                                                            #
# Software is freely available for graphical display of the structure(s)     #
# in this CIF. For information consult the CIF software page                 #
# http://www.iucr.org/resources/cif/software.                                #
#                                                                            #
# This file may be used for bona fide research purposes within the           #
# scientific community so long as proper attribution is given to the journal # 
# article from which it was obtained.                                        #
#                                                                            #
##############################################################################
data_I
_audit_creation_method     SHELXL97
_journal_date_recd_electronic     2014-01-19
_journal_date_accepted     2014-02-07
_journal_name_full     'Acta Crystallographica, Section E'
_journal_year     2014
_journal_volume     70
_journal_issue      3
_journal_page_first     o295
_journal_page_last     o296
_journal_paper_category     QO
_journal_paper_doi     10.1107/S1600536814002864
_journal_coeditor_code     IS5339
_publ_contact_author_name     'V. Manivannan'
_publ_contact_author_address
;
Department of Research and Development,
PRIST University,
Vallam,
Thanjavur 613 403,
Tamil Nadu,
India
;
_publ_contact_author_email
                              'phdguna@gmail.com, crystallography2010@gmail.com'
_publ_contact_author_fax     ?
_publ_contact_author_phone     '04362241324'
_publ_section_title
;
2-Bromo-1-(1-phenylsulfonyl-1<i>H</i>-indol-3-yl)propan-1-one
;
loop_
    _publ_author_name
    _publ_author_address
    'C. Ramathilagam'
;
Department of Physics,
AMET University,
Kanathur,
Chennai 603 112,
India
;
    'P. R. Umarani'
;
Department of Physics,
Kundavai Nachiyar Govt College for Women,
Thanjavur 613 007,
India
;
    'V. Saravanan'
;
Department of Organic Chemistry,
University of Madras,
Guindy Campus,
Chennai 600 025,
India
;
    'A. K. Mohanakrishnan'
;
Department of Organic Chemistry,
University of Madras,
Guindy Campus,
Chennai 600 025,
India
;
    'B. Gunasekaran'
;
Department of Physics & Nano Technology,
SRM University, SRM Nagar,
Kattankulathur, Kancheepuram Dist,
Chennai 603 203 Tamil Nadu,
India
;
    'V. Manivannan'
;
Department of Research and Development,
PRIST University,
Vallam,
Thanjavur 613 403,
Tamil Nadu,
India
;
_publ_section_synopsis     .
_database_code_depnum_ccdc_archive     'CCDC 985849'
_chemical_name_systematic
;
2-Bromo-1-(1-phenylsulfonyl-1<i>H</i>-indol-3-yl)propan-1-one
;
_chemical_name_common     ?
_chemical_formula_moiety     'C17 H14 Br N O3 S'
_chemical_formula_sum     'C17 H14 Br N O3 S'
_chemical_formula_iupac     'C17 H14 Br N O3 S'
_chemical_formula_weight     392.26
_chemical_melting_point     ?
_symmetry_cell_setting     monoclinic
_symmetry_space_group_name_H-M     'P 21/c'
_symmetry_space_group_name_Hall     '-P 2ybc'
loop_
    _symmetry_equiv_pos_as_xyz
    'x, y, z'
    '-x, y+1/2, -z+1/2'
    '-x, -y, -z'
    'x, -y+1/2, z+1/2'
_cell_length_a     8.7539(3)
_cell_length_b     10.9968(4)
_cell_length_c     17.5801(7)
_cell_angle_alpha     90.00
_cell_angle_beta     99.231(2)
_cell_angle_gamma     90.00
_cell_volume     1670.43(11)
_cell_formula_units_Z     4
_cell_measurement_reflns_used     4350
_cell_measurement_theta_min     2.2
_cell_measurement_theta_max     28.4
_cell_measurement_temperature     295(2)
_exptl_crystal_description     'block'
_exptl_crystal_colour     'Yellow'
_exptl_crystal_size_max     0.35
_exptl_crystal_size_mid     0.25
_exptl_crystal_size_min     0.25
_exptl_crystal_density_diffrn     1.560
_exptl_crystal_density_meas     ?
_exptl_crystal_density_method     'not measured'
_exptl_crystal_F_000     792
_exptl_absorpt_coefficient_mu     2.599
_exptl_absorpt_correction_type     multi-scan
_exptl_absorpt_process_details     '(SADABS; Sheldrick, 1996)'
_exptl_absorpt_correction_T_min     0.4160
_exptl_absorpt_correction_T_max     0.5222
_exptl_special_details     ?
_diffrn_ambient_temperature     295(2)
_diffrn_radiation_type     MoK\a
_diffrn_radiation_wavelength     0.71073
_diffrn_radiation_source     'fine-focus sealed tube'
_diffrn_radiation_monochromator     graphite
_diffrn_measurement_device_type     'Bruker APEXII CCD'
_diffrn_measurement_method     '\w and \f'
_diffrn_detector_area_resol_mean     0
_diffrn_reflns_number     15009
_diffrn_reflns_av_R_equivalents     0.0343
_diffrn_reflns_av_sigmaI/netI     0.0507
_diffrn_reflns_theta_min     2.19
_diffrn_reflns_theta_max     28.45
_diffrn_reflns_theta_full     28.45
_diffrn_measured_fraction_theta_max     0.982
_diffrn_measured_fraction_theta_full     0.982
_diffrn_reflns_limit_h_min     -11
_diffrn_reflns_limit_h_max     8
_diffrn_reflns_limit_k_min     -10
_diffrn_reflns_limit_k_max     14
_diffrn_reflns_limit_l_min     -21
_diffrn_reflns_limit_l_max     23
_diffrn_standards_number     ?
_diffrn_standards_interval_count     0
_diffrn_standards_interval_time     0
_diffrn_standards_decay_%     ?
_refine_special_details     ?
_reflns_number_total     4141
_reflns_number_gt     2334
_reflns_threshold_expression     I>2\s(I)
_refine_ls_structure_factor_coef     Fsqd
_refine_ls_matrix_type     full
_refine_ls_R_factor_all     0.1081
_refine_ls_R_factor_gt     0.0497
_refine_ls_wR_factor_gt     0.1270
_refine_ls_wR_factor_ref     0.1485
_refine_ls_goodness_of_fit_ref     1.034
_refine_ls_restrained_S_all     1.053
_refine_ls_number_reflns     4141
_refine_ls_number_parameters     222
_refine_ls_number_restraints     5
_refine_ls_hydrogen_treatment     constr
_refine_ls_weighting_scheme     calc
_refine_ls_weighting_details
         'calc w=1/[\s^2^(Fo^2^)+(0.0673P)^2^+0.7073P] where P=(Fo^2^+2Fc^2^)/3'
_atom_sites_solution_hydrogens     geom
_atom_sites_solution_primary     direct
_atom_sites_solution_secondary     difmap
_refine_ls_shift/su_max     0.001
_refine_ls_shift/su_mean     0.000
_refine_diff_density_max     0.407
_refine_diff_density_min     -0.505
_refine_ls_extinction_method     'SHELXL97 (Sheldrick, 2008)'
_refine_ls_extinction_coef     0.0037(9)
_refine_ls_extinction_expression
                                  'Fc^*^=kFc[1+0.001xFc^2^\l^3^/sin(2\q)]^-1/4^'
loop_
    _atom_type_symbol
    _atom_type_description
    _atom_type_scat_dispersion_real
    _atom_type_scat_dispersion_imag
    _atom_type_scat_source
    'C' 'C' 0.0033 0.0016
                         'International Tables Vol C Tables 4.2.6.8 and 6.1.1.4'
    'H' 'H' 0.0000 0.0000
                         'International Tables Vol C Tables 4.2.6.8 and 6.1.1.4'
    'N' 'N' 0.0061 0.0033
                         'International Tables Vol C Tables 4.2.6.8 and 6.1.1.4'
    'O' 'O' 0.0106 0.0060
                         'International Tables Vol C Tables 4.2.6.8 and 6.1.1.4'
    'S' 'S' 0.1246 0.1234
                         'International Tables Vol C Tables 4.2.6.8 and 6.1.1.4'
    'Br' 'Br' -0.2901 2.4595
                         'International Tables Vol C Tables 4.2.6.8 and 6.1.1.4'
_computing_data_collection     'APEX2 (Bruker, 2008)'
_computing_cell_refinement     'SAINT (Bruker, 2008)'
_computing_data_reduction     'SAINT (Bruker, 2008)'
_computing_structure_solution     'SHELXS97 (Sheldrick, 2008)'
_computing_structure_refinement     'SHELXL97 (Sheldrick, 2008)'
_computing_molecular_graphics     'PLATON (Spek, 2009)'
_computing_publication_material     'SHELXL97 (Sheldrick, 2008)'
loop_
    _atom_site_type_symbol
    _atom_site_label
    _atom_site_fract_x
    _atom_site_fract_y
    _atom_site_fract_z
    _atom_site_U_iso_or_equiv
    _atom_site_adp_type
    _atom_site_calc_flag
    _atom_site_refinement_flags
    _atom_site_occupancy
    _atom_site_symmetry_multiplicity
    _atom_site_disorder_assembly
    _atom_site_disorder_group
    C C1 0.7170(3) 0.2542(3) 0.30787(16) 0.0382(7) Uani d . 1 1 . .
    C C2 0.6804(4) 0.1348(3) 0.28691(18) 0.0480(8) Uani d . 1 1 . .
    H H2 0.7480 0.0850 0.2655 0.058 Uiso calc R 1 1 . .
    C C3 0.5365(4) 0.0944(3) 0.2998(2) 0.0558(9) Uani d . 1 1 . .
    H H3 0.5071 0.0148 0.2870 0.067 Uiso calc R 1 1 . .
    C C4 0.4359(4) 0.1688(3) 0.3310(2) 0.0627(10) Uani d . 1 1 . .
    H H4 0.3398 0.1387 0.3380 0.075 Uiso calc R 1 1 . .
    C C5 0.4753(4) 0.2878(3) 0.3522(2) 0.0552(9) Uani d . 1 1 . .
    H H5 0.4072 0.3373 0.3735 0.066 Uiso calc R 1 1 . .
    C C6 0.6184(3) 0.3308(3) 0.34090(16) 0.0392(7) Uani d . 1 1 . .
    C C7 0.6963(3) 0.4468(2) 0.35599(16) 0.0391(7) Uani d . 1 1 . .
    C C8 0.8349(3) 0.4370(2) 0.33195(16) 0.0375(7) Uani d . 1 1 . .
    H H8 0.9074 0.4992 0.3341 0.045 Uiso calc R 1 1 . .
    C C9 0.8963(3) 0.3192(3) 0.15480(17) 0.0427(7) Uani d . 1 1 . .
    C C10 0.9085(4) 0.4343(3) 0.12403(19) 0.0587(9) Uani d . 1 1 . .
    H H10 0.9658 0.4947 0.1527 0.070 Uiso calc R 1 1 . .
    C C11 0.8349(5) 0.4573(4) 0.0508(2) 0.0803(12) Uani d . 1 1 . .
    H H11 0.8417 0.5339 0.0292 0.096 Uiso calc R 1 1 . .
    C C12 0.7501(5) 0.3665(4) 0.0088(2) 0.0820(13) Uani d . 1 1 . .
    H H12 0.6992 0.3830 -0.0407 0.098 Uiso calc R 1 1 . .
    C C13 0.7405(5) 0.2530(4) 0.0393(2) 0.0804(13) Uani d . 1 1 . .
    H H13 0.6845 0.1926 0.0101 0.096 Uiso calc R 1 1 . .
    C C14 0.8121(4) 0.2279(3) 0.1120(2) 0.0614(9) Uani d . 1 1 . .
    H H14 0.8050 0.1508 0.1329 0.074 Uiso calc R 1 1 . .
    C C15 0.6362(4) 0.5538(3) 0.39046(19) 0.0511(8) Uani d . 1 1 A .
    C C16 0.7409(4) 0.6635(2) 0.40341(9) 0.0651(10) Uani d D 1 1 . .
    H H16A 0.8186 0.6547 0.3694 0.078 Uiso calc PR 0.860(2) 1 A 1
    H H16B 0.7916 0.6656 0.3576 0.078 Uiso calc PR 0.140(2) 1 A 2
    Br Br1 0.84813(7) 0.65595(6) 0.50680(4) 0.0973(3) Uani d PD 0.860(2) 1 A 1
    C C17 0.6681(10) 0.7883(4) 0.3880(5) 0.0539(15) Uani d PD 0.860(2) 1 A 1
    H H17A 0.7036 0.8411 0.4307 0.081 Uiso calc PR 0.860(2) 1 A 1
    H H17B 0.5575 0.7812 0.3817 0.081 Uiso calc PR 0.860(2) 1 A 1
    H H17C 0.6973 0.8215 0.3419 0.081 Uiso calc PR 0.860(2) 1 A 1
    Br Br1A 0.6298(11) 0.8071(6) 0.3977(7) 0.132(4) Uani d PD 0.140(2) 1 A 2
    C C17A 0.875(2) 0.6591(18) 0.4701(12) 0.0539(15) Uani d PD 0.140(2) 1 A 2
    H H17D 0.9557 0.7124 0.4596 0.081 Uiso calc PR 0.140(2) 1 A 2
    H H17E 0.9138 0.5775 0.4763 0.081 Uiso calc PR 0.140(2) 1 A 2
    H H17F 0.8396 0.6846 0.5166 0.081 Uiso calc PR 0.140(2) 1 A 2
    N N1 0.8539(3) 0.3213(2) 0.30363(13) 0.0384(6) Uani d . 1 1 . .
    O O1 1.0168(3) 0.16368(19) 0.25653(14) 0.0591(6) Uani d . 1 1 . .
    O O2 1.1079(2) 0.3760(2) 0.27067(13) 0.0526(6) Uani d . 1 1 . .
    O O3 0.5058(3) 0.5548(2) 0.40600(18) 0.0778(8) Uani d . 1 1 . .
    S S1 0.98775(9) 0.29060(7) 0.24862(4) 0.0422(2) Uani d . 1 1 . .
loop_
    _atom_site_aniso_label
    _atom_site_aniso_U_11
    _atom_site_aniso_U_22
    _atom_site_aniso_U_33
    _atom_site_aniso_U_12
    _atom_site_aniso_U_13
    _atom_site_aniso_U_23
    C1 0.0438(16) 0.0389(15) 0.0298(16) 0.0014(13) -0.0003(12) 0.0057(12)
    C2 0.059(2) 0.0392(17) 0.0421(19) -0.0028(14) -0.0019(15) 0.0011(13)
    C3 0.060(2) 0.0464(18) 0.056(2) -0.0136(17) -0.0088(16) 0.0034(16)
    C4 0.0454(19) 0.065(2) 0.074(3) -0.0139(18) -0.0001(17) 0.0101(19)
    C5 0.0441(18) 0.058(2) 0.063(2) 0.0016(16) 0.0069(15) 0.0098(17)
    C6 0.0413(16) 0.0405(15) 0.0340(16) 0.0009(13) 0.0004(12) 0.0080(12)
    C7 0.0454(16) 0.0353(15) 0.0355(16) 0.0031(13) 0.0034(12) 0.0027(12)
    C8 0.0464(17) 0.0298(14) 0.0357(16) -0.0021(12) 0.0047(12) -0.0002(11)
    C9 0.0470(17) 0.0435(17) 0.0393(17) 0.0018(13) 0.0115(13) -0.0037(13)
    C10 0.083(2) 0.0438(19) 0.047(2) -0.0007(17) 0.0053(18) -0.0021(15)
    C11 0.118(4) 0.063(2) 0.056(3) 0.003(2) 0.004(2) 0.010(2)
    C12 0.097(3) 0.107(4) 0.037(2) -0.008(3) -0.004(2) -0.001(2)
    C13 0.099(3) 0.098(3) 0.042(2) -0.033(3) 0.008(2) -0.012(2)
    C14 0.078(2) 0.061(2) 0.047(2) -0.0192(19) 0.0146(18) -0.0042(17)
    C15 0.057(2) 0.051(2) 0.047(2) 0.0062(16) 0.0141(16) 0.0018(14)
    C16 0.080(3) 0.051(2) 0.070(3) -0.0090(18) 0.029(2) -0.0180(17)
    Br1 0.0956(5) 0.0997(5) 0.0870(5) -0.0029(3) -0.0142(3) -0.0100(3)
    C17 0.067(4) 0.023(2) 0.071(4) 0.016(2) 0.008(3) 0.009(2)
    Br1A 0.118(6) 0.078(3) 0.192(7) 0.027(3) 0.004(4) -0.038(4)
    C17A 0.067(4) 0.023(2) 0.071(4) 0.016(2) 0.008(3) 0.009(2)
    N1 0.0432(14) 0.0363(13) 0.0356(14) -0.0015(10) 0.0062(10) -0.0010(10)
    O1 0.0659(15) 0.0400(12) 0.0727(17) 0.0185(10) 0.0151(12) 0.0072(10)
    O2 0.0369(11) 0.0555(13) 0.0640(15) -0.0048(10) 0.0040(10) -0.0037(11)
    O3 0.0651(17) 0.0646(16) 0.111(2) 0.0071(13) 0.0367(16) -0.0143(15)
    S1 0.0431(4) 0.0378(4) 0.0458(5) 0.0067(3) 0.0078(3) 0.0012(3)
_geom_special_details     ?
loop_
    _geom_bond_atom_site_label_1
    _geom_bond_atom_site_label_2
    _geom_bond_site_symmetry_2
    _geom_bond_distance
    _geom_bond_publ_flag
    C1 C2 . 1.387(4) ?
    C1 C6 . 1.398(4) ?
    C1 N1 . 1.420(4) ?
    C2 C3 . 1.388(5) ?
    C2 H2 . 0.9300 ?
    C3 C4 . 1.379(5) ?
    C3 H3 . 0.9300 ?
    C4 C5 . 1.389(5) ?
    C4 H4 . 0.9300 ?
    C5 C6 . 1.382(4) ?
    C5 H5 . 0.9300 ?
    C6 C7 . 1.450(4) ?
    C7 C8 . 1.352(4) ?
    C7 C15 . 1.460(4) ?
    C8 N1 . 1.386(3) ?
    C8 H8 . 0.9300 ?
    C9 C10 . 1.388(4) ?
    C9 C14 . 1.392(5) ?
    C9 S1 . 1.743(3) ?
    C10 C11 . 1.368(5) ?
    C10 H10 . 0.9300 ?
    C11 C12 . 1.384(6) ?
    C11 H11 . 0.9300 ?
    C12 C13 . 1.366(6) ?
    C12 H12 . 0.9300 ?
    C13 C14 . 1.359(5) ?
    C13 H13 . 0.9300 ?
    C14 H14 . 0.9300 ?
    C15 O3 . 1.216(4) ?
    C15 C16 . 1.511(4) ?
    C16 C17 . 1.5190(10) ?
    C16 C17A . 1.520(5) ?
    C16 Br1A . 1.849(4) ?
    C16 Br1 . 1.9092(10) ?
    C16 H16A . 0.9800 ?
    C16 H16B . 0.9800 ?
    C17 H17A . 0.9600 ?
    C17 H17B . 0.9600 ?
    C17 H17C . 0.9600 ?
    C17A H17D . 0.9600 ?
    C17A H17E . 0.9600 ?
    C17A H17F . 0.9600 ?
    N1 S1 . 1.669(2) ?
    O1 S1 . 1.422(2) ?
    O2 S1 . 1.417(2) ?
loop_
    _geom_angle_atom_site_label_1
    _geom_angle_atom_site_label_2
    _geom_angle_atom_site_label_3
    _geom_angle_site_symmetry_1
    _geom_angle_site_symmetry_3
    _geom_angle
    _geom_angle_publ_flag
    C2 C1 C6 . . 123.3(3) ?
    C2 C1 N1 . . 129.7(3) ?
    C6 C1 N1 . . 107.0(2) ?
    C1 C2 C3 . . 115.9(3) ?
    C1 C2 H2 . . 122.0 ?
    C3 C2 H2 . . 122.0 ?
    C4 C3 C2 . . 121.9(3) ?
    C4 C3 H3 . . 119.0 ?
    C2 C3 H3 . . 119.0 ?
    C3 C4 C5 . . 121.3(3) ?
    C3 C4 H4 . . 119.4 ?
    C5 C4 H4 . . 119.4 ?
    C6 C5 C4 . . 118.4(3) ?
    C6 C5 H5 . . 120.8 ?
    C4 C5 H5 . . 120.8 ?
    C5 C6 C1 . . 119.2(3) ?
    C5 C6 C7 . . 133.2(3) ?
    C1 C6 C7 . . 107.6(2) ?
    C8 C7 C6 . . 107.0(2) ?
    C8 C7 C15 . . 126.5(3) ?
    C6 C7 C15 . . 126.5(3) ?
    C7 C8 N1 . . 110.6(2) ?
    C7 C8 H8 . . 124.7 ?
    N1 C8 H8 . . 124.7 ?
    C10 C9 C14 . . 121.0(3) ?
    C10 C9 S1 . . 118.7(2) ?
    C14 C9 S1 . . 120.3(2) ?
    C11 C10 C9 . . 118.8(3) ?
    C11 C10 H10 . . 120.6 ?
    C9 C10 H10 . . 120.6 ?
    C10 C11 C12 . . 120.0(4) ?
    C10 C11 H11 . . 120.0 ?
    C12 C11 H11 . . 120.0 ?
    C13 C12 C11 . . 120.7(4) ?
    C13 C12 H12 . . 119.6 ?
    C11 C12 H12 . . 119.6 ?
    C14 C13 C12 . . 120.4(4) ?
    C14 C13 H13 . . 119.8 ?
    C12 C13 H13 . . 119.8 ?
    C13 C14 C9 . . 119.1(3) ?
    C13 C14 H14 . . 120.5 ?
    C9 C14 H14 . . 120.5 ?
    O3 C15 C7 . . 121.0(3) ?
    O3 C15 C16 . . 121.8(3) ?
    C7 C15 C16 . . 117.1(3) ?
    C15 C16 C17 . . 117.9(4) ?
    C15 C16 C17A . . 117.7(10) ?
    C15 C16 Br1A . . 111.9(4) ?
    C17A C16 Br1A . . 113.8(6) ?
    C15 C16 Br1 . . 107.61(19) ?
    C17 C16 Br1 . . 109.7(4) ?
    C15 C16 H16A . . 107.0 ?
    C17 C16 H16A . . 107.0 ?
    Br1 C16 H16A . . 107.0 ?
    C15 C16 H16B . . 103.8 ?
    C17A C16 H16B . . 103.8 ?
    Br1A C16 H16B . . 103.8 ?
    C16 C17 H17A . . 109.5 ?
    C16 C17 H17B . . 109.5 ?
    H17A C17 H17B . . 109.5 ?
    C16 C17 H17C . . 109.5 ?
    H17A C17 H17C . . 109.5 ?
    H17B C17 H17C . . 109.5 ?
    C16 C17A H17D . . 109.5 ?
    C16 C17A H17E . . 109.5 ?
    H17D C17A H17E . . 109.5 ?
    C16 C17A H17F . . 109.5 ?
    H17D C17A H17F . . 109.5 ?
    H17E C17A H17F . . 109.5 ?
    C8 N1 C1 . . 107.9(2) ?
    C8 N1 S1 . . 122.02(19) ?
    C1 N1 S1 . . 127.03(19) ?
    O2 S1 O1 . . 120.71(14) ?
    O2 S1 N1 . . 105.46(12) ?
    O1 S1 N1 . . 105.86(13) ?
    O2 S1 C9 . . 110.36(14) ?
    O1 S1 C9 . . 108.50(14) ?
    N1 S1 C9 . . 104.67(13) ?
loop_
    _geom_torsion_atom_site_label_1
    _geom_torsion_atom_site_label_2
    _geom_torsion_atom_site_label_3
    _geom_torsion_atom_site_label_4
    _geom_torsion_site_symmetry_1
    _geom_torsion_site_symmetry_2
    _geom_torsion_site_symmetry_3
    _geom_torsion_site_symmetry_4
    _geom_torsion
    _geom_torsion_publ_flag
    C6 C1 C2 C3 . . . . 0.7(4) ?
    N1 C1 C2 C3 . . . . 178.7(3) ?
    C1 C2 C3 C4 . . . . 0.5(5) ?
    C2 C3 C4 C5 . . . . -1.1(5) ?
    C3 C4 C5 C6 . . . . 0.4(5) ?
    C4 C5 C6 C1 . . . . 0.8(4) ?
    C4 C5 C6 C7 . . . . -179.8(3) ?
    C2 C1 C6 C5 . . . . -1.4(4) ?
    N1 C1 C6 C5 . . . . -179.7(2) ?
    C2 C1 C6 C7 . . . . 179.1(3) ?
    N1 C1 C6 C7 . . . . 0.7(3) ?
    C5 C6 C7 C8 . . . . -179.2(3) ?
    C1 C6 C7 C8 . . . . 0.3(3) ?
    C5 C6 C7 C15 . . . . 0.7(5) ?
    C1 C6 C7 C15 . . . . -179.8(3) ?
    C6 C7 C8 N1 . . . . -1.3(3) ?
    C15 C7 C8 N1 . . . . 178.9(3) ?
    C14 C9 C10 C11 . . . . 0.7(5) ?
    S1 C9 C10 C11 . . . . -179.1(3) ?
    C9 C10 C11 C12 . . . . 0.0(6) ?
    C10 C11 C12 C13 . . . . -0.8(7) ?
    C11 C12 C13 C14 . . . . 1.1(7) ?
    C12 C13 C14 C9 . . . . -0.4(6) ?
    C10 C9 C14 C13 . . . . -0.4(5) ?
    S1 C9 C14 C13 . . . . 179.3(3) ?
    C8 C7 C15 O3 . . . . 175.7(3) ?
    C6 C7 C15 O3 . . . . -4.1(5) ?
    C8 C7 C15 C16 . . . . -2.4(4) ?
    C6 C7 C15 C16 . . . . 177.8(2) ?
    O3 C15 C16 C17 . . . . -37.3(5) ?
    C7 C15 C16 C17 . . . . 140.8(4) ?
    O3 C15 C16 C17A . . . . 106.8(12) ?
    C7 C15 C16 C17A . . . . -75.1(12) ?
    O3 C15 C16 Br1A . . . . -27.8(5) ?
    C7 C15 C16 Br1A . . . . 150.3(4) ?
    O3 C15 C16 Br1 . . . . 87.4(3) ?
    C7 C15 C16 Br1 . . . . -94.5(3) ?
    C7 C8 N1 C1 . . . . 1.7(3) ?
    C7 C8 N1 S1 . . . . 163.2(2) ?
    C2 C1 N1 C8 . . . . -179.7(3) ?
    C6 C1 N1 C8 . . . . -1.5(3) ?
    C2 C1 N1 S1 . . . . 20.1(4) ?
    C6 C1 N1 S1 . . . . -161.7(2) ?
    C8 N1 S1 O2 . . . . 28.1(2) ?
    C1 N1 S1 O2 . . . . -174.2(2) ?
    C8 N1 S1 O1 . . . . 157.1(2) ?
    C1 N1 S1 O1 . . . . -45.2(3) ?
    C8 N1 S1 C9 . . . . -88.4(2) ?
    C1 N1 S1 C9 . . . . 69.3(2) ?
    C10 C9 S1 O2 . . . . -21.3(3) ?
    C14 C9 S1 O2 . . . . 158.9(3) ?
    C10 C9 S1 O1 . . . . -155.7(3) ?
    C14 C9 S1 O1 . . . . 24.6(3) ?
    C10 C9 S1 N1 . . . . 91.7(3) ?
    C14 C9 S1 N1 . . . . -88.0(3) ?
loop_
    _geom_hbond_atom_site_label_D
    _geom_hbond_atom_site_label_H
    _geom_hbond_atom_site_label_A
    _geom_hbond_site_symmetry_A
    _geom_hbond_distance_DH
    _geom_hbond_distance_HA
    _geom_hbond_distance_DA
    _geom_hbond_angle_DHA
    C8 H8 O1 2_755 0.93 2.57 3.312(4) 137
    C10 H10 O1 2_755 0.93 2.44 3.280(4) 150
    C12 H12 Cg2 4_554 0.93 2.72 3.528(2) 146
_iucr_refine_instructions_details
;
TITL CR11
CELL  0.71073   8.7539  10.9968  17.5801   90.000   99.231   90.000
ZERR     4.00   0.0003   0.0004   0.0007    0.000    0.002    0.000
LATT   1
SYMM 2 - X, 1/2 + Y, 3/2 - Z
SFAC  C    H    N    O    S    BR
UNIT  68   56   4    12   4    4
MERG   2
OMIT     1   0   2
FMAP   2
PLAN   25
DFIX 1.5200 0.001 C16 C17
DFIX 1.5200 0.005 C16 C17A
DFIX 1.9100 0.005 C16 BR1A
DFIX 1.9100 0.001 C16 BR1
EADP C17 C17A
DFIX 2.850 0.010 C17A BR1A
ACTA
BOND $H
CONF
EQIV $1 2-X, 1/2+Y, 1/2-Z
HTAB C8 O1_$1
HTAB C2 O1
HTAB C5 O3
L.S.  10
WGHT    0.067300    0.707300
EXTI    0.003675
FVAR       0.12360   0.86033
C1    1    0.717020    0.254238    0.307872    11.00000    0.04382    0.03890 =
         0.02979    0.00568   -0.00030    0.00140
C2    1    0.680354    0.134844    0.286908    11.00000    0.05950    0.03918 =
         0.04212    0.00109   -0.00187   -0.00281
AFIX  43
H2    2    0.748041    0.084954    0.265522    11.00000   -1.20000
AFIX   0
C3    1    0.536479    0.094377    0.299795    11.00000    0.05950    0.04638 =
         0.05553    0.00340   -0.00876   -0.01361
AFIX  43
H3    2    0.507090    0.014751    0.287007    11.00000   -1.20000
AFIX   0
C4    1    0.435898    0.168776    0.330994    11.00000    0.04535    0.06534 =
         0.07420    0.01007   -0.00008   -0.01388
AFIX  43
H4    2    0.339808    0.138721    0.337967    11.00000   -1.20000
AFIX   0
C5    1    0.475337    0.287795    0.352221    11.00000    0.04405    0.05805 =
         0.06300    0.00975    0.00688    0.00160
AFIX  43
H5    2    0.407166    0.337325    0.373533    11.00000   -1.20000
AFIX   0
C6    1    0.618362    0.330820    0.340897    11.00000    0.04134    0.04051 =
         0.03396    0.00804    0.00036    0.00086
C7    1    0.696274    0.446776    0.355992    11.00000    0.04538    0.03532 =
         0.03546    0.00271    0.00338    0.00308
C8    1    0.834908    0.436978    0.331955    11.00000    0.04639    0.02979 =
         0.03569   -0.00021    0.00468   -0.00208
AFIX  43
H8    2    0.907418    0.499208    0.334129    11.00000   -1.20000
AFIX   0
C9    1    0.896257    0.319154    0.154801    11.00000    0.04698    0.04348 =
         0.03926   -0.00374    0.01151    0.00181
C10   1    0.908533    0.434290    0.124032    11.00000    0.08349    0.04379 =
         0.04701   -0.00215    0.00530   -0.00072
AFIX  43
H10   2    0.965777    0.494693    0.152674    11.00000   -1.20000
AFIX   0
C11   1    0.834871    0.457286    0.050793    11.00000    0.11819    0.06337 =
         0.05614    0.00959    0.00428    0.00333
AFIX  43
H11   2    0.841731    0.533906    0.029205    11.00000   -1.20000
AFIX   0
C12   1    0.750130    0.366511    0.008821    11.00000    0.09663    0.10742 =
         0.03734   -0.00090   -0.00352   -0.00755
AFIX  43
H12   2    0.699172    0.382958   -0.040695    11.00000   -1.20000
AFIX   0
C13   1    0.740493    0.253033    0.039305    11.00000    0.09920    0.09844 =
         0.04234   -0.01244    0.00751   -0.03330
AFIX  43
H13   2    0.684536    0.192579    0.010095    11.00000   -1.20000
AFIX   0
C14   1    0.812129    0.227875    0.112037    11.00000    0.07824    0.06069 =
         0.04690   -0.00420    0.01458   -0.01920
AFIX  43
H14   2    0.805037    0.150778    0.132931    11.00000   -1.20000
AFIX   0
C15   1    0.636156    0.553770    0.390460    11.00000    0.05708    0.05092 =
         0.04720    0.00176    0.01412    0.00624
C16   1    0.740852    0.663527    0.403406    11.00000    0.08021    0.05058 =
         0.07034   -0.01801    0.02941   -0.00896
AFIX  13
PART 1
H16A  2    0.818584    0.654705    0.369398    21.00000   -1.20000
AFIX  13
PART 2
H16B  2    0.791588    0.665619    0.357620   -21.00000   -1.20000
PART 0
AFIX   0
PART 1
BR1   6    0.848129    0.655949    0.506799    21.00000    0.09563    0.09965 =
         0.08699   -0.01002   -0.01416   -0.00293
C17   1    0.668117    0.788345    0.387998    21.00000    0.06709    0.02288 =
         0.07080    0.00857    0.00800    0.01592
AFIX  33
H17A  2    0.703585    0.841139    0.430675    21.00000   -1.50000
H17B  2    0.557499    0.781248    0.381681    21.00000   -1.50000
H17C  2    0.697301    0.821531    0.341901    21.00000   -1.50000
AFIX   0
PART 2
BR1A  6    0.629752    0.807134    0.397681   -21.00000    0.11808    0.07831 =
         0.19186   -0.03786    0.00378    0.02686
C17A  1    0.874828    0.659092    0.470097   -21.00000    0.06709    0.02288 =
         0.07080    0.00857    0.00800    0.01592
AFIX  33
H17D  2    0.955728    0.712403    0.459563   -21.00000   -1.50000
H17E  2    0.913759    0.577477    0.476288   -21.00000   -1.50000
H17F  2    0.839596    0.684596    0.516554   -21.00000   -1.50000
PART 0
AFIX   0
N1    3    0.853949    0.321328    0.303628    11.00000    0.04321    0.03633 =
         0.03564   -0.00102    0.00624   -0.00149
O1    4    1.016787    0.163681    0.256528    11.00000    0.06589    0.03996 =
         0.07271    0.00720    0.01505    0.01847
O2    4    1.107911    0.375984    0.270670    11.00000    0.03693    0.05554 =
         0.06401   -0.00373    0.00403   -0.00476
O3    4    0.505765    0.554808    0.406005    11.00000    0.06511    0.06458 =
         0.11122   -0.01428    0.03669    0.00712
S1    5    0.987748    0.290605    0.248618    11.00000    0.04305    0.03784 =
         0.04584    0.00125    0.00784    0.00666
HKLF 4
REM  CR11
REM R1 =  0.0497 for   2334 Fo > 4sig(Fo)  and  0.1081 for all   4141 data
REM    222 parameters refined using      5 restraints
END
WGHT      0.0691      0.5622
REM Highest difference peak  0.407,  deepest hole -0.505,  1-sigma level  0.060
Q1    1   0.7448  0.6745  0.5006  11.00000  0.05    0.41
Q2    1   0.7267  0.7564  0.3704  11.00000  0.05    0.40
Q3    1   0.9398  0.3001  0.1979  11.00000  0.05    0.40
Q4    1   0.7002  0.7042  0.4041  11.00000  0.05    0.37
Q5    1   0.6677  0.7605  0.4248  11.00000  0.05    0.36
Q6    1   0.8226  0.5864  0.5217  11.00000  0.05    0.34
Q7    1   0.6244  0.7649  0.3382  11.00000  0.05    0.33
Q8    1   0.8386  0.6798  0.4604  11.00000  0.05    0.30
Q9    1   0.7252  0.8227  0.3882  11.00000  0.05    0.27
Q10   1   0.5311  0.7825  0.4405  11.00000  0.05    0.26
Q11   1   0.9489  0.3363  0.1495  11.00000  0.05    0.25
Q12   1   0.8715  0.2775  0.1361  11.00000  0.05    0.24
Q13   1   0.5936  0.5335  0.4382  11.00000  0.05    0.22
Q14   1   0.8924  0.6997  0.5382  11.00000  0.05    0.22
Q15   1   0.8738  0.3681  0.1523  11.00000  0.05    0.21
Q16   1   0.5380  0.7957  0.3118  11.00000  0.05    0.20
Q17   1   0.8335  0.3243  0.2551  11.00000  0.05    0.19
Q18   1   0.8452  0.3588  0.0095  11.00000  0.05    0.19
Q19   1   0.8404  0.2101  0.1289  11.00000  0.05    0.19
Q20   1   0.7494  0.2784  0.1042  11.00000  0.05    0.19
Q21   1   0.6368  0.4017  0.3471  11.00000  0.05    0.18
Q22   1   0.9546  0.1737  0.2139  11.00000  0.05    0.18
Q23   1   0.7917  0.3623 -0.0594  11.00000  0.05    0.17
Q24   1   0.5778  0.7245  0.4270  11.00000  0.05    0.16
Q25   1   0.7954  0.4338  0.3811  11.00000  0.05    0.16
;
