# Supplementary material for: 2-Bromo-1-(1-phenyl­sulfonyl-1H-indol-3-yl)propan-1-one
Source: Acta Crystallogr Sect E Struct Rep Online. 2014 Feb 15;70(Pt 3):o295–6. doi: 10.1107/S1600536814002864 (PMC3998462; doi:10.1107/S1600536814002864)
Supplement: Supplementary file 2 [file e-70-0o295-Isup2.hkl]

#
# h,k,l, Fc-squared, Fo-squared, sigma(Fo-squared) and status flag
#
data_I
_shelx_title ' CR11'
_shelx_refln_list_code          4
_shelx_F_calc_maximum      261.29
_exptl_crystal_F_000       792.00
_reflns_d_resolution_high  0.7460
 
loop_
 _symmetry_equiv_pos_as_xyz
 'x, y, z'
 '-x+2, y+1/2, -z+3/2'
 '-x, -y, -z'
 'x-2, -y-1/2, z-3/2'
 
_cell_length_a     8.7539
_cell_length_b    10.9968
_cell_length_c    17.5801
_cell_angle_alpha  90.000
_cell_angle_beta   99.231
_cell_angle_gamma  90.000
 
_shelx_F_squared_multiplier     1.000
 
loop_
 _refln_index_h
 _refln_index_k
 _refln_index_l
 _refln_F_squared_calc
 _refln_F_squared_meas
 _refln_F_squared_sigma
 _refln_observed_status
   1   0   0     8205.15     8194.17    177.99 o
   2   0   0      182.16      214.32      6.98 o
   3   0   0     3099.60     3100.47     50.30 o
   4   0   0      502.27      523.76      8.81 o
   5   0   0       91.05      119.19      4.37 o
   6   0   0     4022.38     3952.34     77.60 o
   7   0   0     1761.23     1869.05     38.24 o
   8   0   0      606.47      659.23     22.03 o
   9   0   0       10.04       -7.20     16.36 o
  10   0   0       27.17       30.76     19.64 o
  11   0   0       45.78       44.51     22.91 o
   1   1   0       81.99      113.01      3.15 o
   2   1   0      277.55      229.40      2.67 o
   3   1   0     2994.31     2932.55     33.02 o
   4   1   0     1468.91     1548.22     17.84 o
   5   1   0     1100.07     1006.17     12.84 o
   6   1   0      267.88      335.65      7.96 o
   7   1   0        0.98       -3.45      3.45 o
   8   1   0       56.52       56.71      6.01 o
   9   1   0        3.70        2.20      7.98 o
  10   1   0        1.81       10.57     18.00 o
  11   1   0       42.41       44.24     16.39 o
   0   2   0    27200.74    29582.79    416.02 o
   1   2   0     3613.21     3337.71     42.44 o
   2   2   0       50.84       75.51      3.48 o
   3   2   0     1284.50     1333.21     14.57 o
   4   2   0      264.26      273.38      4.07 o
   5   2   0      966.31      893.27     11.51 o
   6   2   0      290.53      288.85      5.23 o
   7   2   0      787.52      788.27     15.51 o
   8   2   0      193.16      215.70     10.79 o
   9   2   0       44.33       33.04     17.35 o
  10   2   0        7.74        2.30     13.97 o
  11   2   0       16.16       25.53     24.87 o
   1   3   0       53.75       44.77      1.26 o
   2   3   0     1403.04     1652.73     20.84 o
   3   3   0        1.75       -1.20      1.20 o
   4   3   0       44.57       48.98      1.62 o
   5   3   0        0.41        3.81      1.82 o
   6   3   0       63.00       64.78      2.97 o
   7   3   0       91.36       75.91      7.13 o
   8   3   0       88.88      108.35      8.88 o
   9   3   0       47.21       41.89     18.33 o
  10   3   0       17.81       32.73     22.91 o
  11   3   0       25.24       -1.96     25.53 o
   0   4   0     3509.34     3218.53     48.90 o
   1   4   0      861.87     1014.35     11.73 o
   2   4   0      271.99      200.41      4.01 o
   3   4   0     2120.17     2248.02     31.42 o
   4   4   0     2438.92     2534.95     40.30 o
   5   4   0      188.48      191.21      4.05 o
   6   4   0        2.94        2.25      4.80 o
   7   4   0       46.42       41.69      6.86 o
   8   4   0        1.70       -3.93     17.67 o
   9   4   0        8.93        3.27     17.02 o
  10   4   0       19.44       -9.82     22.91 o
  11   4   0        4.80      -22.91     22.91 o
   1   5   0     7735.09     7334.87     75.24 o
   2   5   0     6933.71     7327.64     86.57 o
   3   5   0        6.15        4.93      2.83 o
   4   5   0      261.49      268.49      6.10 o
   5   5   0       41.87       42.09      3.71 o
   6   5   0      357.21      372.24     12.74 o
   7   5   0      134.58      152.24      9.02 o
   8   5   0      344.13      364.70     28.15 o
   9   5   0        0.45        2.62     20.95 o
  10   5   0        7.35       13.75     24.22 o
   0   6   0     3479.95     3243.15     49.59 o
   1   6   0     1701.41     1898.12     20.75 o
   2   6   0        2.64       10.16      1.82 o
   3   6   0      246.99      245.92      6.58 o
   4   6   0     1137.29     1101.01     20.13 o
   5   6   0      209.24      175.23      7.05 o
   6   6   0      101.97       98.14      8.16 o
   7   6   0      202.01      202.20     21.93 o
   8   6   0       63.60       49.75     20.95 o
   9   6   0        4.07      -21.60     21.60 o
  10   6   0        5.29      -15.05     24.87 o
   1   7   0      438.35      428.22      5.77 o
   2   7   0      338.00      328.90      5.36 o
   3   7   0      191.88      190.89      6.10 o
   4   7   0       26.06       35.07      5.22 o
   5   7   0      162.89      137.18      6.76 o
   6   7   0        0.96       -7.25      7.25 o
   7   7   0       84.86       91.98     12.57 o
   8   7   0       15.18        2.62     20.95 o
   9   7   0       10.29       12.44     20.95 o
  10   7   0        0.44       -5.24     21.60 o
   0   8   0     1968.57     2121.23     33.29 o
   1   8   0       22.81       44.07      5.09 o
   2   8   0      471.43      458.43      8.53 o
   3   8   0        5.09        0.50      5.95 o
   4   8   0       43.66       39.59      5.89 o
   5   8   0      104.55      111.69     11.98 o
   6   8   0      223.79      218.35     17.68 o
   7   8   0       18.43       16.79     11.74 o
   8   8   0       18.39       13.09     19.64 o
   9   8   0        0.17      -21.60     21.60 o
   1   9   0        0.61        1.15      3.78 o
   2   9   0      910.43      823.32     16.63 o
   3   9   0      367.23      338.99     11.08 o
   4   9   0      100.64       90.49      7.14 o
   5   9   0       40.37       21.08     11.33 o
   6   9   0        8.75        8.70     18.65 o
   7   9   0        4.06        8.14     19.64 o
   8   9   0        1.96      -11.78     19.64 o
   9   9   0       22.55       22.91     26.84 o
   0  10   0      372.69      348.35     26.19 o
   1  10   0        7.12       13.55      5.67 o
   2  10   0      667.39      648.29     18.15 o
   3  10   0      245.99      268.08     10.29 o
   4  10   0      115.50      105.45      9.55 o
   5  10   0       66.30       78.30     13.86 o
   6  10   0        2.80        0.37     13.33 o
   7  10   0        0.17      -13.16     13.75 o
   8  10   0       12.04       -6.55     24.87 o
   1  11   0       22.23        8.05     10.62 o
   2  11   0       63.50       69.97      8.67 o
   3  11   0        2.24       -2.03      8.46 o
   4  11   0       17.13       11.32      9.73 o
   5  11   0       16.79       -0.69     12.72 o
   6  11   0       17.12       19.41     14.07 o
   7  11   0       20.02       24.56     23.24 o
   0  12   0       23.31       36.65     17.02 o
   1  12   0       13.70       12.10     12.26 o
   2  12   0       77.93       83.96     13.37 o
   3  12   0      157.57      181.84     18.00 o
   4  12   0       44.60       31.42     20.95 o
   5  12   0        2.47       -9.16     20.95 o
   6  12   0       97.28      109.97     23.56 o
   1  13   0        0.07      -12.50     12.50 o
   2  13   0       34.20       32.06     14.26 o
   3  13   0        4.36        4.91     13.88 o
   4  13   0       12.29       -9.82     18.98 o
   0  14   0       41.46       -4.58     20.29 o
   1  14   0       29.45       23.25     15.84 o
   2  14   0       30.89       45.82     21.60 o
   3  14   0       40.41       20.29     22.91 o
 -11   1   1        3.35       -8.23     15.38 o
 -10   1   1        3.94       11.78     12.96 o
  -9   1   1       34.29       35.30      9.89 o
  -8   1   1      312.95      318.97     10.27 o
  -7   1   1      103.72      127.94      4.50 o
  -6   1   1     1230.82     1219.63     16.70 o
  -5   1   1       64.02       87.22      2.98 o
  -4   1   1      302.12      296.12      3.97 o
  -3   1   1     1202.42     1165.53     13.39 o
  -2   1   1      125.05       96.94      2.30 o
  -1   1   1     1340.85     1241.45     15.42 o
   0   1   1     5156.98     5288.02     54.62 o
   1   1   1     2408.46     2563.49     28.24 o
   2   1   1      592.13      548.11      6.20 o
   3   1   1     2911.14     2704.18     30.52 o
   4   1   1      470.01      522.17     11.08 o
   5   1   1        1.99        4.14      1.63 o
   6   1   1      232.21      248.61      5.89 o
   7   1   1       14.44       21.18      3.80 o
   8   1   1       26.94       21.65      6.10 o
   9   1   1       99.42       92.43      9.43 o
  10   1   1        0.49       -9.70     13.60 o
  11   1   1        0.47      -14.68     15.92 o
 -11   2   1        3.34       -1.96     24.22 o
 -10   2   1       29.58       23.05     13.65 o
  -9   2   1       91.21      105.60      9.60 o
  -8   2   1      267.22      311.19     12.62 o
  -7   2   1       56.06       40.88      4.71 o
  -6   2   1      364.08      410.81      6.43 o
  -5   2   1      726.62      678.07      9.08 o
  -4   2   1     5372.27     5370.68     57.36 o
  -3   2   1        5.06       32.69      2.51 o
  -2   2   1     8986.13     8662.44     95.16 o
  -1   2   1    32245.56    33905.78    385.36 o
   0   2   1     2207.38     2151.51     22.40 o
   1   2   1      277.79      332.58      3.91 o
   2   2   1    11005.57    10911.97    129.10 o
   3   2   1      572.40      675.58      7.66 o
   4   2   1      430.37      500.89      6.44 o
   5   2   1      244.71      266.29      4.68 o
   6   2   1      474.29      497.22      7.50 o
   7   2   1       53.59       58.54      5.39 o
   8   2   1       65.29       44.09      8.35 o
   9   2   1       40.23       36.58     11.74 o
  10   2   1       63.45       43.22     14.72 o
  11   2   1        9.09        1.31     24.87 o
 -11   3   1        0.21       28.14     24.87 o
 -10   3   1        0.33      -16.36     18.33 o
  -9   3   1        0.59      -11.79     11.79 o
  -8   3   1      366.25      417.97     15.23 o
  -7   3   1      287.57      354.53     12.53 o
  -6   3   1      965.14      940.73     12.34 o
  -5   3   1      931.26      833.31     10.21 o
  -4   3   1     2200.31     2160.37     24.81 o
  -3   3   1     4798.76     4444.27     54.20 o
  -2   3   1      280.29      352.32     13.90 o
  -1   3   1     4731.17     4725.00     48.52 o
   0   3   1     5328.95     5376.96     57.32 o
   1   3   1     8856.96     8181.81     90.72 o
   2   3   1     1998.04     2098.63     24.04 o
   3   3   1     9391.98     9513.38    117.66 o
   4   3   1     1090.43     1080.94     12.79 o
   5   3   1       43.21       47.24      2.28 o
   6   3   1       74.95       67.52      3.89 o
   7   3   1      374.36      402.15     13.63 o
   8   3   1       80.03       67.50      8.20 o
   9   3   1      248.10      225.21     24.88 o
  10   3   1       86.70      113.24     24.87 o
  11   3   1        4.42       12.44     22.25 o
 -11   4   1       10.59       18.33     26.18 o
 -10   4   1       16.26       -7.20     22.25 o
  -9   4   1       35.14       62.84     20.95 o
  -8   4   1      889.80     1001.02     49.79 o
  -7   4   1       24.98       12.75      5.46 o
  -6   4   1        0.98       -3.99      4.55 o
  -5   4   1        7.29        9.93      1.78 o
  -4   4   1       75.44       67.42      2.96 o
  -3   4   1       36.23       86.53      2.73 o
  -2   4   1    11377.18    11284.80    134.52 o
  -1   4   1        9.75       37.74      1.92 o
   0   4   1     2831.98     2722.17     29.31 o
   1   4   1     1311.55     1448.52     16.45 o
   2   4   1      237.46      186.38      3.90 o
   3   4   1      647.08      680.46      9.93 o
   4   4   1      289.56      211.59      9.14 o
   5   4   1      307.05      313.19      5.40 o
   6   4   1     1252.47     1254.22     25.05 o
   7   4   1        7.06       -3.44      7.91 o
   8   4   1      150.09      172.17     21.60 o
   9   4   1       16.84       20.29     20.95 o
  10   4   1       12.72       11.78     23.56 o
  11   4   1        9.96       45.82     27.49 o
 -10   5   1       38.59       54.98     24.87 o
  -9   5   1        7.70        9.82     20.95 o
  -8   5   1       84.09       90.99     18.33 o
  -7   5   1        4.53       11.10      8.80 o
  -6   5   1        0.07       -1.02      6.02 o
  -5   5   1      169.97      210.39      6.21 o
  -4   5   1      330.70      333.89      6.82 o
  -3   5   1       23.52       33.64      2.23 o
  -2   5   1      345.09      353.17      5.20 o
  -1   5   1      760.39      911.94     10.29 o
   0   5   1      147.67      182.57      3.67 o
   1   5   1      137.93      221.45      3.48 o
   2   5   1      933.78     1018.83     12.76 o
   3   5   1     2093.64     2143.85     33.90 o
   4   5   1       13.86       18.14      2.61 o
   5   5   1      120.90      150.64     10.94 o
   6   5   1       11.98       -0.34      6.56 o
   7   5   1        3.63       -0.02      6.74 o
   8   5   1       36.66       35.35     19.64 o
   9   5   1       89.91       53.02     20.29 o
  10   5   1       63.97      128.95     23.56 o
 -10   6   1        2.84       -1.96     22.25 o
  -9   6   1       48.47       39.27     22.26 o
  -8   6   1        1.73      -18.33     18.33 o
  -7   6   1      185.87      190.27     12.71 o
  -6   6   1      823.38      794.80     20.66 o
  -5   6   1      640.44      628.26     14.45 o
  -4   6   1      736.85      648.27     12.40 o
  -3   6   1     1795.72     1772.27     28.56 o
  -2   6   1      128.47      167.17      3.46 o
  -1   6   1      140.97      139.06      2.78 o
   0   6   1     3579.46     3926.39     42.26 o
   1   6   1     2800.32     2710.34     30.66 o
   2   6   1      543.88      508.33      7.65 o
   3   6   1      822.93      834.70     14.72 o
   4   6   1      442.49      438.96     10.02 o
   5   6   1        1.68        0.03      4.46 o
   6   6   1      457.96      513.04     40.35 o
   7   6   1      351.59      324.48     16.67 o
   8   6   1       89.20       89.68     19.64 o
   9   6   1       19.94      -21.60     21.60 o
  10   6   1       30.95       -9.82     21.60 o
 -10   7   1       44.97       86.40     28.15 o
  -9   7   1        0.86      -20.29     20.29 o
  -8   7   1       27.37       -2.62     18.33 o
  -7   7   1        7.16        5.52     11.00 o
  -6   7   1        2.21       -4.51      9.12 o
  -5   7   1       33.67       12.17      5.47 o
  -4   7   1     1782.04     1791.92     34.04 o
  -3   7   1      287.59      232.47      7.06 o
  -2   7   1      788.94      814.12     10.74 o
  -1   7   1      167.06      149.74      3.20 o
   0   7   1      560.13      566.01      7.11 o
   1   7   1     1483.65     1443.70     17.90 o
   2   7   1       81.70      108.04      6.82 o
   3   7   1       51.30       39.00      4.13 o
   4   7   1       55.00       58.17      5.37 o
   5   7   1        7.10        4.97      6.22 o
   6   7   1        6.78       -0.45     11.13 o
   7   7   1      113.11      128.67     12.90 o
   8   7   1       91.01       83.79     20.95 o
   9   7   1        2.02      -20.95     20.95 o
  10   7   1       12.70        0.00     26.18 o
  -9   8   1       34.34       13.75     22.25 o
  -8   8   1        9.23       12.44     21.60 o
  -7   8   1       62.22       78.65     13.09 o
  -6   8   1      168.19      175.49     13.68 o
  -5   8   1      823.60      890.08     23.30 o
  -4   8   1     1176.54     1122.46     23.23 o
  -3   8   1      886.27      890.18     18.94 o
  -2   8   1        5.91       10.55      3.24 o
  -1   8   1      161.73      198.52      4.41 o
   0   8   1      851.38      939.74     11.13 o
   1   8   1     2592.52     2552.20     31.02 o
   2   8   1     2768.25     2543.44     38.12 o
   3   8   1      880.50      933.69     19.57 o
   4   8   1      228.60      200.36      7.99 o
   5   8   1       29.14       11.53      8.27 o
   6   8   1      116.65      105.12     12.21 o
   7   8   1       74.04       81.23     12.90 o
   8   8   1       98.37      116.52     24.87 o
   9   8   1       68.57       96.22     27.49 o
  -9   9   1       27.27       23.56     26.84 o
  -8   9   1        1.44      -13.75     22.25 o
  -7   9   1        2.89       -6.13     13.14 o
  -6   9   1        0.51      -12.44     12.44 o
  -5   9   1       82.78       75.37     14.07 o
  -4   9   1      138.01      177.84      8.13 o
  -3   9   1       59.10       53.61      6.47 o
  -2   9   1       58.45       68.82      6.95 o
  -1   9   1      524.66      557.22     10.59 o
   0   9   1      741.43      838.29     13.20 o
   1   9   1      918.50      975.39     16.31 o
   2   9   1      129.57      112.25      6.71 o
   3   9   1      222.57      251.57      9.55 o
   4   9   1        3.65        3.01      6.28 o
   5   9   1       48.54       57.84     21.27 o
   6   9   1      321.49      285.10     33.39 o
   7   9   1       18.13       18.96     13.37 o
   8   9   1       54.28       45.82     25.53 o
   9   9   1        5.84      -24.22     25.53 o
  -8  10   1       22.94       32.73     25.53 o
  -7  10   1       18.70       17.67     13.88 o
  -6  10   1        0.37        3.83     12.26 o
  -5  10   1       27.45       24.18     11.80 o
  -4  10   1      263.14      284.89     12.75 o
  -3  10   1      124.88      115.70      7.89 o
  -2  10   1      126.06       86.16      7.71 o
  -1  10   1        2.79       -0.19      5.48 o
   0  10   1       44.01       39.90     11.78 o
   1  10   1       89.89      118.41      7.10 o
   2  10   1      579.93      569.35     14.89 o
   3  10   1      136.29      148.77     10.58 o
   4  10   1      312.60      286.90     12.99 o
   5  10   1       17.56       12.11     12.03 o
   6  10   1        0.01       -9.50     13.04 o
   7  10   1        9.51       -2.06     14.62 o
   8  10   1        0.11      -22.91     24.87 o
  -7  11   1       11.00       -5.20     20.29 o
  -6  11   1       11.99        4.25     23.89 o
  -5  11   1       14.04        1.18     12.72 o
  -4  11   1        1.33      -11.63     11.63 o
  -3  11   1       61.07       46.68      8.81 o
  -2  11   1        6.68       -7.94      7.94 o
  -1  11   1       56.50       60.60     19.96 o
   0  11   1       42.76       20.18     11.28 o
   1  11   1        9.21       -1.82     10.81 o
   2  11   1       61.11       66.89      8.70 o
   3  11   1        1.73       -4.41     12.76 o
   4  11   1        0.14        7.22      9.16 o
   5  11   1       56.43       75.66     33.38 o
   6  11   1        1.66       -1.39     13.84 o
   7  11   1       17.47       26.97     16.12 o
  -6  12   1        0.94      -10.47     22.91 o
  -5  12   1        6.44       -3.93     19.64 o
  -4  12   1        4.69       14.56     13.68 o
  -3  12   1        3.17        1.70     12.72 o
  -2  12   1        2.96        2.62     12.27 o
  -1  12   1        7.09       -5.48     12.26 o
   0  12   1        0.14      -12.03     12.03 o
   1  12   1       13.90        8.84     12.03 o
   2  12   1        1.58       -8.15     18.33 o
   3  12   1       17.88       37.45     13.14 o
   4  12   1        6.83       -5.24     17.67 o
   5  12   1        0.22      -18.33     20.95 o
   6  12   1        0.13        1.73     15.08 o
  -4  13   1        0.12        0.65     20.95 o
  -3  13   1       10.56        6.33     14.62 o
  -2  13   1       12.68       23.30     14.11 o
  -1  13   1       15.13       22.25     14.35 o
   0  13   1       42.01       26.75     15.04 o
   1  13   1        4.26        2.95     14.35 o
   2  13   1       17.49        3.59     19.64 o
   3  13   1       23.66       27.96     18.65 o
   4  13   1       16.29       11.13     22.91 o
  -3  14   1        7.34       -1.96     22.25 o
  -2  14   1        8.28       26.18     20.95 o
  -1  14   1       24.47        8.43     15.65 o
   0  14   1       95.10       79.17     17.35 o
   1  14   1       88.18       85.02     18.00 o
   2  14   1       32.18       39.93     20.95 o
   3  14   1        1.07       -8.51     22.25 o
 -11   0   2       56.52       51.71     22.91 o
 -10   0   2      309.01      330.63     29.46 o
  -9   0   2      196.89      186.04     15.71 o
  -8   0   2        1.25        6.99      5.59 o
  -7   0   2       84.82       64.46      5.50 o
  -6   0   2        9.03        7.00      3.06 o
  -5   0   2     1408.91     1449.70     25.96 o
  -4   0   2      706.54      591.10     11.05 o
  -3   0   2    23358.66    24380.09    404.44 o
  -2   0   2    68272.74    78996.75   1314.82 o
  -1   0   2     1603.74     1266.99     21.37 o
   0   0   2     1432.81     1203.00     35.44 o
   2   0   2     1284.99     1235.44     17.48 o
   3   0   2     7989.73     7521.87    104.09 o
   4   0   2     7089.08     6979.51    105.47 o
   5   0   2      232.72      272.95      6.91 o
   6   0   2       37.70       43.29      4.59 o
   7   0   2      194.64      161.22      8.17 o
   8   0   2      278.23      270.66     14.15 o
   9   0   2      509.66      486.55     30.12 o
  10   0   2       85.56       64.15     20.95 o
  11   0   2       40.10       44.51     23.56 o
 -11   1   2        1.88       29.70     17.02 o
 -10   1   2        0.05       10.14     14.11 o
  -9   1   2       51.89       70.22      9.24 o
  -8   1   2      362.61      343.83      9.67 o
  -7   1   2     1140.88     1149.57     19.23 o
  -6   1   2       16.09       24.71      2.64 o
  -5   1   2     2098.54     2024.99     24.73 o
  -4   1   2      384.67      341.60      4.70 o
  -3   1   2      131.78      131.71      2.35 o
  -2   1   2     9446.25     9049.10     96.37 o
  -1   1   2     2441.54     2653.50     34.76 o
   0   1   2      170.00      162.55      2.36 o
   1   1   2    14732.94    14756.56    185.28 o
   2   1   2      544.44      460.64      6.41 o
   3   1   2     1594.48     1444.38     16.67 o
   4   1   2      360.65      308.80      4.76 o
   5   1   2     1909.63     1958.71     25.78 o
   6   1   2      186.55      200.79      5.43 o
   7   1   2       28.85       30.77      3.92 o
   8   1   2      559.41      642.46     15.35 o
   9   1   2      230.61      256.16     12.65 o
  10   1   2        9.89       19.08     13.65 o
  11   1   2        6.18       -2.62     20.95 o
 -11   2   2       27.01       11.13     24.22 o
 -10   2   2       39.82       51.37     14.15 o
  -9   2   2       49.17       38.72      8.84 o
  -8   2   2       49.24       34.12      7.07 o
  -7   2   2      451.05      459.42     10.59 o
  -6   2   2      109.15      106.25      3.12 o
  -5   2   2      745.71      824.12     10.11 o
  -4   2   2      241.05      208.47      3.51 o
  -3   2   2     3213.46     3336.97     37.56 o
  -2   2   2     6906.77     6859.05     84.66 o
  -1   2   2     1658.06     1488.70     17.99 o
   0   2   2     1484.54     1517.76     17.26 o
   1   2   2      952.54     1010.53     13.18 o
   2   2   2     3953.15     3779.99     54.70 o
   3   2   2     2400.44     2203.42     23.90 o
   4   2   2     3294.73     3303.61     37.42 o
   5   2   2      102.58      101.19      2.90 o
   6   2   2      332.00      329.30      5.84 o
   7   2   2        1.76        0.41      5.14 o
   8   2   2      233.34      212.13     13.27 o
   9   2   2       57.20       57.71     13.33 o
  10   2   2       65.66       56.95     22.91 o
  11   2   2        4.53       39.27     25.53 o
 -11   3   2       30.94       16.36     22.25 o
 -10   3   2       31.35       28.80     22.25 o
  -9   3   2        2.56        0.63     11.47 o
  -8   3   2      214.63      179.55      9.93 o
  -7   3   2      184.33      160.99      8.42 o
  -6   3   2       14.50       21.45      2.82 o
  -5   3   2        7.52       14.32      1.68 o
  -4   3   2     1270.61     1416.04     16.53 o
  -3   3   2        5.76       24.86      2.14 o
  -2   3   2     3235.98     3526.60     43.94 o
  -1   3   2      509.69      475.18      6.18 o
   0   3   2      140.11      245.42      3.20 o
   1   3   2       42.23       44.36      1.72 o
   2   3   2      603.60      725.53      8.68 o
   3   3   2      321.47      351.68      5.29 o
   4   3   2      123.54      156.33      3.33 o
   5   3   2      294.99      329.13      5.52 o
   6   3   2      161.57      175.41      4.79 o
   7   3   2        1.08       -6.03      6.97 o
   8   3   2        9.23        2.24     12.12 o
   9   3   2       26.89       -8.51     17.67 o
  10   3   2       23.92        0.65     22.91 o
  11   3   2       19.92       40.58     26.84 o
 -11   4   2        1.27        6.55     26.18 o
 -10   4   2       11.36       -1.31     22.91 o
  -9   4   2        6.41        6.55     17.67 o
  -8   4   2        7.76       21.60     15.71 o
  -7   4   2      384.66      414.39     11.68 o
  -6   4   2      396.29      377.93      9.30 o
  -5   4   2      340.40      325.28      6.10 o
  -4   4   2       62.69       69.23      2.40 o
  -3   4   2      736.03      708.36     10.31 o
  -2   4   2      133.22      119.77      2.50 o
  -1   4   2     1589.44     1327.32     14.56 o
   0   4   2      532.63      456.55      5.43 o
   1   4   2      876.47      958.55     10.28 o
   2   4   2      347.12      452.32      5.78 o
   3   4   2       56.11       61.22      2.25 o
   4   4   2      222.53      312.45      5.16 o
   5   4   2       99.76      104.57      3.15 o
   6   4   2      136.62      159.51      7.18 o
   7   4   2      132.32      145.06      8.67 o
   8   4   2       38.67       64.15     17.67 o
   9   4   2       73.10       56.95     21.60 o
  10   4   2        0.22        1.31     24.22 o
 -10   5   2       15.44      -23.56     23.56 o
  -9   5   2        4.77       20.95     20.95 o
  -8   5   2       72.48       68.73     19.64 o
  -7   5   2       93.99       94.88      7.90 o
  -6   5   2       21.54       26.08      5.09 o
  -5   5   2      885.77      907.93     15.53 o
  -4   5   2     2004.02     2228.36     32.79 o
  -3   5   2      150.14      114.45      5.02 o
  -2   5   2     5122.83     4945.53     55.85 o
  -1   5   2      871.06      716.08      7.99 o
   0   5   2     1357.52     1608.48     17.61 o
   1   5   2     3249.25     3521.36     36.52 o
   2   5   2      347.43      357.51      5.63 o
   3   5   2      184.28      153.35      3.99 o
   4   5   2      129.23      123.50      3.93 o
   5   5   2     2320.46     2473.58     46.11 o
   6   5   2      214.70      241.39     10.35 o
   7   5   2      106.45       94.77     13.42 o
   8   5   2        2.19        5.24     17.02 o
   9   5   2        0.53       11.78     20.29 o
  10   5   2        0.90        1.96     24.87 o
 -10   6   2       10.30       18.33     24.22 o
  -9   6   2        9.91      -16.36     18.98 o
  -8   6   2        5.70      -18.33     18.33 o
  -7   6   2        1.97       -4.72      9.59 o
  -6   6   2      264.89      265.96     12.07 o
  -5   6   2      122.75      132.48      6.37 o
  -4   6   2      138.63      167.32      7.29 o
  -3   6   2     1852.15     1757.65     28.49 o
  -2   6   2      581.33      496.73      7.10 o
  -1   6   2      216.38      155.08      3.03 o
   0   6   2      571.98      473.87      6.03 o
   1   6   2       14.97       23.01      2.88 o
   2   6   2      871.38     1124.00     15.15 o
   3   6   2      908.40      850.61     13.97 o
   4   6   2      377.08      328.87      8.61 o
   5   6   2       10.90       12.16      6.06 o
   6   6   2        6.38        5.49      6.74 o
   7   6   2      183.24      212.07     28.48 o
   8   6   2        8.62        9.82     20.29 o
   9   6   2       47.24       41.89     23.56 o
  10   6   2        2.79       -2.62     26.18 o
 -10   7   2        4.89       -0.65     25.53 o
  -9   7   2        0.13        5.89     22.91 o
  -8   7   2       17.09        5.89     18.33 o
  -7   7   2        4.93        8.86     14.73 o
  -6   7   2       11.76       24.84     11.12 o
  -5   7   2       21.85       33.87      5.81 o
  -4   7   2      122.36      130.93      8.03 o
  -3   7   2       13.33       15.95      2.97 o
  -2   7   2      592.31      640.23      9.54 o
  -1   7   2      840.21      894.84     10.52 o
   0   7   2      155.22      124.90      3.03 o
   1   7   2      530.43      617.39      8.57 o
   2   7   2      927.24     1019.15     14.11 o
   3   7   2       86.79       93.97      3.81 o
   4   7   2       25.31       22.05      5.27 o
   5   7   2     1048.78      995.39     24.47 o
   6   7   2       42.93       35.22     11.45 o
   7   7   2      143.90      178.89     18.98 o
   8   7   2       19.85       23.56     19.64 o
   9   7   2       10.87       18.98     24.22 o
  -9   8   2        2.85       -0.65     24.22 o
  -8   8   2        0.78       13.75     19.64 o
  -7   8   2       19.79        7.49     12.27 o
  -6   8   2        0.79       -0.51     23.24 o
  -5   8   2      829.70      864.30     19.44 o
  -4   8   2      165.34      176.90      7.66 o
  -3   8   2       67.70       91.46      7.46 o
  -2   8   2      362.31      372.10      6.81 o
  -1   8   2        0.30       -2.47      2.47 o
   0   8   2       89.24       82.28      2.69 o
   1   8   2     1060.55     1069.22     13.85 o
   2   8   2        0.39        4.79      3.68 o
   3   8   2        0.21       -2.14      5.42 o
   4   8   2       17.12       15.91      5.89 o
   5   8   2       22.18       17.09      7.51 o
   6   8   2       88.71       84.43     11.74 o
   7   8   2      117.13      108.71     13.99 o
   8   8   2       48.28       23.56     23.56 o
   9   8   2       12.18       19.64     22.91 o
  -9   9   2        2.34       -9.16     26.18 o
  -8   9   2        0.41        3.27     23.56 o
  -7   9   2        2.22       -2.92     12.86 o
  -6   9   2       11.90       10.62     12.47 o
  -5   9   2      177.62      184.15     15.06 o
  -4   9   2       11.78        5.88      6.54 o
  -3   9   2       49.75       58.23      6.35 o
  -2   9   2       29.62       44.96      7.94 o
  -1   9   2       13.04        1.97      4.30 o
   0   9   2       38.13       42.85      3.75 o
   1   9   2        1.52       -1.05      4.36 o
   2   9   2        5.26       13.53      5.52 o
   3   9   2      296.73      287.36     13.44 o
   4   9   2       45.24       32.19      6.67 o
   5   9   2        6.12        7.04     11.08 o
   6   9   2        1.39        9.50     11.80 o
   7   9   2        1.30      -13.37     13.37 o
   8   9   2        6.81      -11.13     21.60 o
  -8  10   2       89.99      108.66     24.22 o
  -7  10   2       22.90       33.86     14.11 o
  -6  10   2       38.66       43.00     13.86 o
  -5  10   2       41.27       35.08     12.72 o
  -4  10   2       63.58       57.15      9.35 o
  -3  10   2      159.26      141.06      8.40 o
  -2  10   2       56.49       73.20      7.69 o
  -1  10   2      476.81      455.72     12.91 o
   0  10   2      569.65      538.95     21.07 o
   1  10   2      145.85      146.53      8.47 o
   2  10   2      214.49      191.68      8.29 o
   3  10   2       21.07       14.43      6.78 o
   4  10   2        0.71        7.25     10.79 o
   5  10   2       60.33       56.95     19.64 o
   6  10   2       81.59       87.91     14.91 o
   7  10   2       26.56       36.07     15.38 o
   8  10   2       15.96      -18.98     26.18 o
  -7  11   2        0.66      -15.72     15.72 o
  -6  11   2       13.06        4.72     14.57 o
  -5  11   2       30.14       25.71     13.09 o
  -4  11   2      139.70      161.40     14.44 o
  -3  11   2       20.43       19.41      9.15 o
  -2  11   2        7.52        3.90     11.73 o
  -1  11   2       96.74       88.64     12.10 o
   0  11   2       21.41       20.09     11.08 o
   1  11   2      179.97      178.94     13.19 o
   2  11   2      213.67      199.71     10.69 o
   3  11   2       30.17       40.19     11.45 o
   4  11   2        0.22       -6.23     11.54 o
   5  11   2      175.28      208.53     15.92 o
   6  11   2      131.78      141.00     17.32 o
   7  11   2       74.15       91.84     17.05 o
  -6  12   2       19.08       11.78     20.95 o
  -5  12   2       25.77       -4.58     22.25 o
  -4  12   2        0.03       -7.20     13.42 o
  -3  12   2       28.18       13.63     13.60 o
  -2  12   2       90.53       72.31     12.94 o
  -1  12   2      156.55      175.40     15.72 o
   0  12   2       60.81       94.11     14.57 o
   1  12   2      163.95      174.17     15.25 o
   2  12   2        3.40       -8.09     12.26 o
   3  12   2       35.22       38.50     13.60 o
   4  12   2       87.05       66.11     20.29 o
   5  12   2        2.80        2.62     22.25 o
   6  12   2       34.95       52.91     18.98 o
  -4  13   2       60.70       65.46     22.26 o
  -3  13   2        1.93      -14.91     14.91 o
  -2  13   2       25.35       22.76     14.57 o
  -1  13   2       12.72       -8.67     23.56 o
   0  13   2       19.57       20.56     14.44 o
   1  13   2       22.84       18.98     14.53 o
   2  13   2        2.36       -6.00     14.79 o
   3  13   2        8.98        1.05     13.60 o
   4  13   2        4.21      -13.09     20.95 o
  -3  14   2       40.63       20.95     22.91 o
  -2  14   2       39.61        1.96     20.95 o
  -1  14   2       20.71       29.76     16.31 o
   0  14   2        8.94       11.34     17.11 o
   1  14   2       37.29       20.67     16.85 o
   2  14   2       23.68        0.65     22.25 o
 -11   1   3        1.35       -4.58     14.35 o
 -10   1   3       27.72       19.96     13.60 o
  -9   1   3       11.68       -6.93      7.46 o
  -8   1   3      167.89      160.36      6.54 o
  -7   1   3        4.92        1.38      3.39 o
  -6   1   3      119.68      135.03      4.24 o
  -5   1   3       17.00       44.80      7.64 o
  -4   1   3       29.23       16.00      1.55 o
  -3   1   3       89.11      119.71      2.67 o
  -2   1   3     1325.25     1197.03     15.22 o
  -1   1   3     5773.36     5792.02     81.29 o
   0   1   3       74.63       79.65      4.89 o
   1   1   3      866.32      920.17     12.15 o
   2   1   3      870.80      905.79     10.74 o
   3   1   3     1261.26     1360.16     16.43 o
   4   1   3      567.71      566.16      7.51 o
   5   1   3        9.07       10.60      2.47 o
   6   1   3      240.49      223.11      5.73 o
   7   1   3      202.73      215.82      6.77 o
   8   1   3       51.17       58.08      6.85 o
   9   1   3       52.32       58.60      9.27 o
  10   1   3        0.82      -13.00     13.18 o
  11   1   3        1.81      -20.29     24.87 o
 -11   2   3       57.58       50.40     24.87 o
 -10   2   3       17.42       13.65     17.35 o
  -9   2   3        5.53       -8.50      8.50 o
  -8   2   3      102.09      102.47      8.46 o
  -7   2   3       58.82       49.00      4.80 o
  -6   2   3       17.56       31.17      2.63 o
  -5   2   3     1834.39     1857.70     24.31 o
  -4   2   3     3108.43     3042.51     34.48 o
  -3   2   3      421.02      378.51      4.99 o
  -2   2   3     2090.81     2059.42     25.81 o
  -1   2   3     7664.64     8111.69    102.67 o
   0   2   3       12.80       27.40      1.37 o
   1   2   3    16196.58    15534.62    195.04 o
   2   2   3     4476.93     4313.22     51.06 o
   3   2   3      256.45      332.05      5.04 o
   4   2   3     1622.64     1741.18     20.25 o
   5   2   3     2049.79     2089.60     25.72 o
   6   2   3       85.76       90.45      3.51 o
   7   2   3      123.65      125.06      6.51 o
   8   2   3     1296.24     1365.43     33.12 o
   9   2   3       77.88      102.66     19.64 o
  10   2   3        5.84       18.33     22.91 o
  11   2   3        6.42      -20.95     24.22 o
 -11   3   3        4.98       30.11     22.25 o
 -10   3   3       19.22       -1.96     18.33 o
  -9   3   3       25.72       34.50     11.74 o
  -8   3   3      350.93      293.69     12.40 o
  -7   3   3       11.37        6.34      6.42 o
  -6   3   3       39.37       35.00      2.51 o
  -5   3   3        3.90        2.47      1.85 o
  -4   3   3     1148.94      892.50     12.88 o
  -3   3   3     3558.69     3415.28     40.98 o
  -2   3   3      376.61      457.32      7.00 o
  -1   3   3      184.95      246.73      7.13 o
   0   3   3     8042.70     7701.79     86.08 o
   1   3   3     3868.60     3645.32     43.10 o
   2   3   3      140.30      134.56      3.27 o
   3   3   3      445.58      446.71      6.55 o
   4   3   3     1967.04     1818.38     22.41 o
   5   3   3      125.39      134.28      3.93 o
   6   3   3     1349.10     1312.36     19.91 o
   7   3   3     1157.93     1196.13     28.93 o
   8   3   3        7.58       15.03      8.42 o
   9   3   3       92.14       98.19     20.29 o
  10   3   3        0.39        1.31     22.91 o
 -11   4   3       41.42       33.38     26.18 o
 -10   4   3        7.27      -18.98     20.29 o
  -9   4   3        0.21        0.65     17.67 o
  -8   4   3       19.66       41.24     15.71 o
  -7   4   3      557.40      595.76     14.31 o
  -6   4   3        0.48       -3.90      4.58 o
  -5   4   3     1415.23     1426.62     18.88 o
  -4   4   3     1921.14     1940.41     23.92 o
  -3   4   3      986.48     1073.25     12.64 o
  -2   4   3      591.27      640.39      8.39 o
  -1   4   3      375.28      429.54      5.65 o
   0   4   3       45.15       60.96      1.98 o
   1   4   3    12020.76    11466.39    135.64 o
   2   4   3      171.06      113.71      3.65 o
   3   4   3      940.41      870.39     11.19 o
   4   4   3       46.27       62.22      2.36 o
   5   4   3       57.74       61.41      3.17 o
   6   4   3        3.37       -0.18      4.94 o
   7   4   3      316.54      305.07     23.57 o
   8   4   3      115.02       98.19     20.95 o
   9   4   3      143.12      147.94     24.88 o
  10   4   3       11.43        6.55     24.22 o
 -10   5   3       16.16       20.29     20.95 o
  -9   5   3       11.67       37.96     18.98 o
  -8   5   3       13.42       -1.96     15.71 o
  -7   5   3       98.34      102.67     15.25 o
  -6   5   3       58.64       69.84      5.67 o
  -5   5   3        2.10        8.32      3.54 o
  -4   5   3      396.76      445.69      8.38 o
  -3   5   3      408.98      462.38      6.21 o
  -2   5   3      142.84      144.93      3.11 o
  -1   5   3      230.31      222.67      3.45 o
   0   5   3       32.02       34.10      1.65 o
   1   5   3     2620.93     2639.69     28.54 o
   2   5   3       29.13       19.81      1.93 o
   3   5   3      820.74      882.93     10.75 o
   4   5   3        0.85       13.48      1.56 o
   5   5   3       23.03       24.46      4.67 o
   6   5   3        2.71        1.65      6.74 o
   7   5   3      178.18      180.68     19.64 o
   8   5   3        0.02       -6.55     19.64 o
   9   5   3      104.66      121.10     24.87 o
  10   5   3       33.39        9.16     22.91 o
 -10   6   3        4.21      -17.02     23.56 o
  -9   6   3       58.99       30.11     22.26 o
  -8   6   3       37.08       30.11     19.64 o
  -7   6   3       25.34       34.54     10.62 o
  -6   6   3      695.92      658.66     18.30 o
  -5   6   3      903.98      930.09     19.40 o
  -4   6   3      823.45      822.78     14.52 o
  -3   6   3      616.09      556.83      8.45 o
  -2   6   3     2031.68     2077.04     24.44 o
  -1   6   3       67.82       49.26      1.96 o
   0   6   3      590.47      584.33      7.18 o
   1   6   3      473.89      503.41      6.38 o
   2   6   3      289.62      271.17      5.34 o
   3   6   3      111.69      109.35      2.80 o
   4   6   3     1565.67     1508.30     28.82 o
   5   6   3      363.84      377.01     12.75 o
   6   6   3      470.21      486.18     37.26 o
   7   6   3      230.91      252.71     22.91 o
   8   6   3      139.89      168.89     24.88 o
   9   6   3        5.50       -4.58     20.95 o
  10   6   3       12.78        1.96     26.18 o
 -10   7   3       14.30        4.58     25.53 o
  -9   7   3        0.20      -15.05     19.64 o
  -8   7   3        0.66       -9.82     18.33 o
  -7   7   3      189.40      227.34     30.44 o
  -6   7   3      672.76      734.88     32.58 o
  -5   7   3        1.40        0.42      7.34 o
  -4   7   3        2.74       21.91      5.27 o
  -3   7   3      622.59      595.61      9.63 o
  -2   7   3      145.02      159.17      3.84 o
  -1   7   3      368.96      360.92      5.55 o
   0   7   3     1407.08     1395.19     15.75 o
   1   7   3       19.43       28.92      2.16 o
   2   7   3       84.94       91.98      3.30 o
   3   7   3      719.88      754.14     15.09 o
   4   7   3      333.80      338.49     10.31 o
   5   7   3       27.01       24.76      7.22 o
   6   7   3      174.47      176.84     14.07 o
   7   7   3       25.88       33.41     11.32 o
   8   7   3       38.14       32.07     20.95 o
   9   7   3       62.76       48.44     23.56 o
  -9   8   3       93.11      137.46     27.49 o
  -8   8   3       43.91       37.96     19.64 o
  -7   8   3      272.59      281.08     16.39 o
  -6   8   3       36.74       20.44     10.69 o
  -5   8   3      195.06      191.33      8.37 o
  -4   8   3       12.20       11.28      5.64 o
  -3   8   3     1108.25     1049.81     21.62 o
  -2   8   3     1334.19     1448.67     19.78 o
  -1   8   3     3827.31     3852.49     44.24 o
   0   8   3      403.08      365.49      5.91 o
   1   8   3      227.54      250.26      5.14 o
   2   8   3        5.99       12.10      4.60 o
   3   8   3       18.01       24.42      5.69 o
   4   8   3     1062.21     1122.13     23.32 o
   5   8   3      631.33      596.66     23.30 o
   6   8   3      424.19      494.35     21.90 o
   7   8   3       36.60       51.92     13.18 o
   8   8   3        0.59       -9.16     20.95 o
   9   8   3        0.16      -25.53     26.18 o
  -9   9   3       43.60       19.64     22.25 o
  -8   9   3        0.88      -22.25     22.25 o
  -7   9   3       32.88       14.79     13.79 o
  -6   9   3        0.85        2.64     11.54 o
  -5   9   3        1.53       -4.99      8.07 o
  -4   9   3        4.52       -4.92      6.24 o
  -3   9   3      201.94      213.73      8.32 o
  -2   9   3        1.03       -0.11      7.65 o
  -1   9   3      604.46      675.07     11.26 o
   0   9   3       32.02       33.53      3.73 o
   1   9   3        5.91        2.90      4.45 o
   2   9   3      121.29      116.64      6.96 o
   3   9   3      178.04      194.86      8.30 o
   4   9   3       39.78       41.70      6.80 o
   5   9   3       36.36       34.64     11.46 o
   6   9   3      119.57      102.39     14.26 o
   7   9   3        1.20        3.44     13.84 o
   8   9   3        4.03        3.27     24.87 o
  -8  10   3       43.96       30.76     24.87 o
  -7  10   3       35.03       32.07     18.98 o
  -6  10   3        0.01      -13.42     13.42 o
  -5  10   3        0.16       -7.53     11.33 o
  -4  10   3        4.90       -4.02      8.64 o
  -3  10   3      156.77      158.02      8.30 o
  -2  10   3      266.89      264.59     11.41 o
  -1  10   3      693.10      699.14     21.18 o
   0  10   3      127.00      116.11     11.33 o
   1  10   3      118.77       93.41      8.25 o
   2  10   3      181.16      156.64      8.21 o
   3  10   3        0.74       -1.42      6.78 o
   4  10   3      165.38      137.24     10.48 o
   5  10   3      194.31      230.59     16.65 o
   6  10   3        0.60      -12.12     13.86 o
   7  10   3        0.27       -9.45     15.55 o
   8  10   3        2.64      -16.36     23.56 o
  -7  11   3        5.46       -8.94     24.87 o
  -6  11   3        0.22       11.07     20.62 o
  -5  11   3        7.64       10.16     14.11 o
  -4  11   3        0.85        1.16     12.27 o
  -3  11   3       10.34        6.44      8.17 o
  -2  11   3        5.37       -4.06      7.85 o
  -1  11   3       43.67       28.49     12.21 o
   0  11   3       52.82       47.42     11.57 o
   1  11   3        4.39       -3.10     10.41 o
   2  11   3        0.58       -6.22      8.46 o
   3  11   3        3.74       -5.24     11.11 o
   4  11   3       49.54       46.91     13.65 o
   5  11   3       68.66       90.51     15.27 o
   6  11   3       23.47        8.24     15.72 o
   7  11   3        1.99       -8.03     16.39 o
  -6  12   3        6.75      -12.44     23.56 o
  -5  12   3        7.67       26.84     19.64 o
  -4  12   3       21.41       23.91     13.97 o
  -3  12   3        0.23       -2.29     12.96 o
  -2  12   3       18.12       23.66     13.04 o
  -1  12   3      109.18      109.21     16.36 o
   0  12   3        0.74      -12.21     12.21 o
   1  12   3        8.00       -2.29     12.50 o
   2  12   3       43.14       21.04     12.26 o
   3  12   3       16.31       -0.49     13.33 o
   4  12   3        0.07      -10.47     18.98 o
   5  12   3        0.64      -11.13     22.25 o
   6  12   3       12.30       15.75     17.71 o
  -4  13   3        3.34        9.16     20.95 o
  -3  13   3        9.22        5.83     15.46 o
  -2  13   3        4.74        1.96     14.35 o
  -1  13   3        2.80       -3.77     15.04 o
   0  13   3       11.09      -16.04     16.04 o
   1  13   3        9.32       -4.17     14.07 o
   2  13   3        7.05       10.52     17.35 o
   3  13   3        2.41        9.83     14.62 o
   4  13   3        6.01      -22.91     23.56 o
  -3  14   3       26.65        9.82     22.91 o
  -2  14   3       99.82       89.68     22.91 o
  -1  14   3       24.47       10.99     16.43 o
   0  14   3       10.00        0.09     18.00 o
   1  14   3        5.17        6.55     24.22 o
   2  14   3       70.31       81.82     24.22 o
 -11   0   4       13.01       -6.55     22.25 o
 -10   0   4       41.69       35.35     18.98 o
  -9   0   4      125.11      125.09     11.78 o
  -8   0   4        0.02       -5.45      5.45 o
  -7   0   4     1334.77     1380.35     29.04 o
  -6   0   4     1627.32     1554.01     31.86 o
  -5   0   4     3511.69     3762.71     63.59 o
  -4   0   4     1189.71     1169.54     20.41 o
  -3   0   4      703.25      681.06     12.24 o
  -2   0   4      279.96      249.04      5.25 o
  -1   0   4    11128.32    10808.36    461.80 o
   0   0   4     4255.41     4151.66     92.79 o
   1   0   4    66835.63    63211.62   1454.95 o
   2   0   4     1617.04     1510.94     22.03 o
   3   0   4     2750.19     2805.84     43.00 o
   4   0   4       52.62       53.36      2.80 o
   5   0   4       36.10       62.19      5.48 o
   6   0   4      704.27      677.49     15.99 o
   7   0   4     3016.08     3010.89     60.50 o
   8   0   4      976.02     1084.53     32.25 o
   9   0   4       92.16      140.74     21.60 o
  10   0   4       28.84       24.22     20.95 o
  11   0   4        0.10        7.85     24.22 o
 -11   1   4        5.13        7.38     15.38 o
 -10   1   4        5.68      -13.42     13.42 o
  -9   1   4       22.47       10.46      8.54 o
  -8   1   4        0.85       -0.28      5.38 o
  -7   1   4      306.51      323.29      7.15 o
  -6   1   4      255.60      294.33      6.26 o
  -5   1   4     1549.96     1460.17     20.92 o
  -4   1   4     1677.10     1671.11     22.75 o
  -3   1   4     1447.55     1387.70     17.66 o
  -2   1   4    25699.14    26004.50    318.98 o
  -1   1   4     6081.96     6276.68     83.79 o
   0   1   4    22087.17    21154.79    340.92 o
   1   1   4      419.39      458.70      7.25 o
   2   1   4    11109.35    10661.01    115.80 o
   3   1   4     1419.40     1475.59     17.13 o
   4   1   4      656.17      666.00      8.77 o
   5   1   4     3342.67     3390.28     42.67 o
   6   1   4      177.95      168.59      5.63 o
   7   1   4        2.04       11.53      4.08 o
   8   1   4       38.63       44.13      8.74 o
   9   1   4       79.93       83.30     14.11 o
  10   1   4       32.00       31.69     15.96 o
  11   1   4        1.52      -18.98     24.87 o
 -11   2   4        1.87      -20.29     20.29 o
 -10   2   4       41.33       48.82     13.51 o
  -9   2   4        0.82        2.59      8.18 o
  -8   2   4       56.14       54.44      7.85 o
  -7   2   4      766.75      793.56     13.23 o
  -6   2   4      709.36      732.02     10.68 o
  -5   2   4      207.14      259.99      7.13 o
  -4   2   4      216.21      225.47      3.85 o
  -3   2   4     2712.24     2719.37     34.12 o
  -2   2   4     1890.45     1868.23     24.24 o
  -1   2   4     5851.18     5530.00     70.33 o
   0   2   4     5466.09     4889.13     62.55 o
   1   2   4     7567.28     6892.89     86.81 o
   2   2   4      553.52      542.40      7.03 o
   3   2   4        5.84       18.89      2.42 o
   4   2   4      776.93      775.64     11.07 o
   5   2   4      104.33      116.29      3.41 o
   6   2   4      696.01      678.90     11.43 o
   7   2   4      215.48      197.02      8.49 o
   8   2   4      249.69      249.78     11.93 o
   9   2   4       12.48       13.17     13.04 o
  10   2   4        1.33        9.16     22.91 o
 -11   3   4       20.74        3.93     24.22 o
 -10   3   4       18.50       20.95     22.25 o
  -9   3   4        0.73       -8.98     11.00 o
  -8   3   4       58.53       64.20      8.31 o
  -7   3   4       93.08      100.55      6.29 o
  -6   3   4      379.87      342.43      5.85 o
  -5   3   4       53.55       51.27      2.41 o
  -4   3   4      613.06      709.52     10.59 o
  -3   3   4     2196.41     2152.42     26.20 o
  -2   3   4        5.17       22.05      1.87 o
  -1   3   4     1082.76     1179.63     14.70 o
   0   3   4      608.46      615.20      7.63 o
   1   3   4      521.11      605.84      8.03 o
   2   3   4     2485.24     2557.33     33.12 o
   3   3   4       32.27       32.77      2.20 o
   4   3   4      104.87      106.28      3.22 o
   5   3   4       28.71       27.26      2.85 o
   6   3   4        0.11       -4.09      4.09 o
   7   3   4        1.38       -0.05      6.68 o
   8   3   4       23.88       25.29     14.40 o
   9   3   4       42.72       -7.20     20.95 o
  10   3   4       16.91       20.29     21.60 o
 -11   4   4        1.72       15.05     25.53 o
 -10   4   4        1.60       -5.89     22.25 o
  -9   4   4       16.80       -0.65     19.64 o
  -8   4   4        0.02       10.71     19.31 o
  -7   4   4       57.42       50.32      6.05 o
  -6   4   4       23.35       12.74      4.83 o
  -5   4   4       27.65       32.32      4.51 o
  -4   4   4      586.63      545.66      8.18 o
  -3   4   4     3577.79     3613.89     46.48 o
  -2   4   4       94.24       88.00      2.51 o
  -1   4   4     1174.48     1221.67     15.32 o
   0   4   4     5681.30     6058.64     65.23 o
   1   4   4       28.74       29.54      2.08 o
   2   4   4     1081.11     1269.89     15.87 o
   3   4   4     1030.30      948.18     13.08 o
   4   4   4     1704.17     1724.40     22.45 o
   5   4   4      662.43      660.34     11.05 o
   6   4   4      246.73      237.44      8.75 o
   7   4   4      123.14      150.75     11.74 o
   8   4   4       12.38        3.27     18.98 o
   9   4   4        5.32       15.71     19.64 o
  10   4   4        3.35       11.13     24.87 o
 -10   5   4       10.90        9.16     20.95 o
  -9   5   4       31.92       31.42     18.98 o
  -8   5   4       21.02       -0.65     18.33 o
  -7   5   4        0.60       -1.48      6.85 o
  -6   5   4      106.36       97.64      6.42 o
  -5   5   4      788.96      767.05     13.75 o
  -4   5   4       20.35       17.94      1.93 o
  -3   5   4      264.22      274.84      6.51 o
  -2   5   4      924.83      719.77      9.95 o
  -1   5   4      657.45      665.63      8.98 o
   0   5   4      673.35      667.76      8.02 o
   1   5   4      780.69      760.18      9.98 o
   2   5   4     2886.03     2636.48     33.65 o
   3   5   4     2788.92     2736.96     31.50 o
   4   5   4      549.12      554.12      7.49 o
   5   5   4      305.21      286.38     11.27 o
   6   5   4       68.45       51.30      7.09 o
   7   5   4        0.20        7.85     17.67 o
   8   5   4       79.31       89.68     19.64 o
   9   5   4      289.65      346.99     30.12 o
  10   5   4        0.11       -1.96     23.56 o
 -10   6   4        1.17       -7.85     24.22 o
  -9   6   4       16.88       45.16     22.25 o
  -8   6   4        0.01       -3.27     17.02 o
  -7   6   4       67.94       62.28     11.63 o
  -6   6   4      260.72      263.16     11.23 o
  -5   6   4      473.32      478.87     12.37 o
  -4   6   4       66.40       80.22      4.19 o
  -3   6   4     1396.30     1398.89     23.01 o
  -2   6   4       35.09       33.39      2.39 o
  -1   6   4     2568.42     2585.36     27.18 o
   0   6   4     2158.93     2285.20     25.01 o
   1   6   4      673.02      548.71      7.97 o
   2   6   4       25.98       19.32      2.35 o
   3   6   4      375.81      327.31      5.59 o
   4   6   4      251.85      249.65      8.90 o
   5   6   4      213.58      221.11     13.47 o
   6   6   4      994.11      981.85     24.57 o
   7   6   4       51.11       47.13     18.33 o
   8   6   4        0.42       15.05     18.98 o
   9   6   4        1.69        0.65     24.87 o
  10   6   4        0.79       -1.96     27.49 o
 -10   7   4        7.36      -24.87     24.87 o
  -9   7   4       16.52        1.96     22.91 o
  -8   7   4       13.57       19.64     18.33 o
  -7   7   4        6.98       -7.95     14.40 o
  -6   7   4      124.28      128.62     11.49 o
  -5   7   4      152.16      156.14      8.50 o
  -4   7   4      119.69      113.70      6.33 o
  -3   7   4       63.01       69.06      3.19 o
  -2   7   4      159.18      160.36      3.85 o
  -1   7   4      277.16      319.82      5.34 o
   0   7   4      140.81      150.21      3.54 o
   1   7   4       73.72       91.59      2.93 o
   2   7   4      376.00      327.88      6.57 o
   3   7   4        4.20        3.13      4.83 o
   4   7   4       91.43       99.88      7.10 o
   5   7   4       47.61       69.30      8.66 o
   6   7   4       11.61        5.93     12.76 o
   7   7   4       26.93       13.09     18.33 o
   8   7   4       36.90       33.38     23.56 o
   9   7   4        1.64        2.62     22.25 o
  -9   8   4        0.70       -3.27     21.60 o
  -8   8   4        6.19       -7.20     18.33 o
  -7   8   4       28.58       21.30     12.57 o
  -6   8   4       28.19        2.16     11.33 o
  -5   8   4     1076.91     1032.06     22.23 o
  -4   8   4      715.39      699.03     16.44 o
  -3   8   4        0.10       -5.09      5.47 o
  -2   8   4        7.30        9.11      3.03 o
  -1   8   4      438.31      508.36      7.48 o
   0   8   4      903.65      843.13     11.55 o
   1   8   4      202.66      221.09      5.39 o
   2   8   4      730.59      729.29     15.00 o
   3   8   4       94.46       97.54      6.90 o
   4   8   4       41.66       29.94      6.66 o
   5   8   4      117.33      114.15     12.67 o
   6   8   4       67.77       68.66     12.74 o
   7   8   4       34.38       37.96     22.25 o
   8   8   4       13.24        9.82     24.22 o
   9   8   4        8.74       -9.16     27.49 o
  -9   9   4        3.31      -13.75     22.91 o
  -8   9   4        1.62        8.75     28.80 o
  -7   9   4       19.37       19.86     13.40 o
  -6   9   4        8.39       -7.31     10.87 o
  -5   9   4        8.73        3.67      8.46 o
  -4   9   4      112.26       86.11      7.12 o
  -3   9   4        1.90        0.60      6.34 o
  -2   9   4      139.65      120.18      6.71 o
  -1   9   4       24.29       26.68      3.82 o
   0   9   4        6.61        2.86      3.58 o
   1   9   4       97.10      106.33      6.02 o
   2   9   4       11.99       15.21      6.10 o
   3   9   4      185.85      193.84      8.79 o
   4   9   4        0.46       -7.01      8.28 o
   5   9   4      103.45       97.75     13.33 o
   6   9   4       29.47       31.48     12.10 o
   7   9   4       15.15        9.61     14.47 o
   8   9   4        4.92       -3.27     22.91 o
  -8  10   4       49.45       59.51     15.96 o
  -7  10   4        5.52      -12.32     14.57 o
  -6  10   4        3.73       -5.56     13.42 o
  -5  10   4        2.78      -11.33     11.33 o
  -4  10   4      311.76      345.85     15.22 o
  -3  10   4      114.59      102.09      7.71 o
  -2  10   4      188.97      215.51     10.21 o
  -1  10   4      212.29      247.26     11.17 o
   0  10   4       15.54       18.33     14.40 o
   1  10   4      101.98       91.82      8.29 o
   2  10   4      130.24      142.23      9.64 o
   3  10   4      361.26      382.69     13.13 o
   4  10   4       77.37       89.97     13.19 o
   5  10   4      115.50      121.86     15.04 o
   6  10   4        5.74        3.64     13.65 o
   7  10   4        0.09      -16.36     16.36 o
  -7  11   4       10.03        9.07     16.04 o
  -6  11   4       10.28       -3.79     15.04 o
  -5  11   4       14.89       14.71     13.79 o
  -4  11   4        0.38      -11.80     11.80 o
  -3  11   4       40.04       36.99     12.26 o
  -2  11   4      123.06      119.41     10.06 o
  -1  11   4      126.34      133.17     12.94 o
   0  11   4       78.02       83.33     13.19 o
   1  11   4      122.75      103.18     13.19 o
   2  11   4        2.98       -8.67      8.67 o
   3  11   4       63.44       48.92     12.57 o
   4  11   4       14.52       24.74     15.05 o
   5  11   4        2.46        0.15     14.57 o
   6  11   4        2.69      -15.46     15.46 o
   7  11   4      100.47      100.64     17.28 o
  -6  12   4        1.82      -18.33     23.56 o
  -5  12   4       26.85       21.60     20.95 o
  -4  12   4       26.87       35.70     14.91 o
  -3  12   4      105.46      179.04     16.18 o
  -2  12   4       38.28       29.20     14.26 o
  -1  12   4      186.66      184.89     16.20 o
   0  12   4       12.29      -11.40     13.65 o
   1  12   4       51.41       39.53     13.60 o
   2  12   4      102.18       85.86     14.11 o
   3  12   4       33.69       45.63     14.53 o
   4  12   4       39.73       58.26     20.95 o
   5  12   4       46.78       13.09     23.56 o
   6  12   4        0.22      -17.51     17.51 o
  -4  13   4        5.24        3.31     15.25 o
  -3  13   4       20.66        9.05     17.35 o
  -2  13   4       20.57        2.99     14.57 o
  -1  13   4        3.85      -13.65     13.65 o
   0  13   4        0.01      -14.44     14.44 o
   1  13   4        0.75        5.02     15.25 o
   2  13   4        4.49       -9.52     15.50 o
   3  13   4       15.42       34.63     15.25 o
  -3  14   4       28.28       48.44     24.22 o
  -2  14   4       13.46       21.60     23.56 o
  -1  14   4       58.84       57.60     25.53 o
   0  14   4       12.06        7.85     24.87 o
   1  14   4       14.95       16.36     22.25 o
   2  14   4       41.62       38.62     24.22 o
 -11   1   5        0.07        6.39     15.19 o
 -10   1   5        0.06      -13.75     13.75 o
  -9   1   5       27.35       13.50      8.08 o
  -8   1   5        1.51       -2.97      5.18 o
  -7   1   5      478.88      446.32      8.57 o
  -6   1   5      252.19      235.32      5.96 o
  -5   1   5      428.31      453.23      7.60 o
  -4   1   5     5098.21     5117.13     63.24 o
  -3   1   5     3124.67     3322.43     39.56 o
  -2   1   5      889.21      963.17     12.66 o
  -1   1   5     2284.50     2325.64     34.55 o
   0   1   5       22.00       65.78     11.75 o
   1   1   5    18596.82    18497.44    268.58 o
   2   1   5      196.42      248.81      5.78 o
   3   1   5      319.63      316.48      4.88 o
   4   1   5     1922.73     1736.10     21.64 o
   5   1   5       92.28       99.03      3.55 o
   6   1   5       16.01       14.16      3.64 o
   7   1   5       68.82       77.29      5.78 o
   8   1   5        0.19       -6.48      8.34 o
   9   1   5       61.46       61.74     14.07 o
  10   1   5        7.76       -0.17     25.53 o
 -11   2   5       16.21        4.58     23.56 o
 -10   2   5        6.93        1.52     12.93 o
  -9   2   5       43.70       56.48     19.96 o
  -8   2   5       11.24       14.13      7.65 o
  -7   2   5      259.72      249.00      7.27 o
  -6   2   5      191.29      184.49      4.70 o
  -5   2   5      209.94      208.68      4.49 o
  -4   2   5      109.09       97.68      3.17 o
  -3   2   5      173.46      254.68      4.89 o
  -2   2   5     2201.02     2157.81     29.42 o
  -1   2   5     7537.20     7368.96     98.24 o
   0   2   5      117.40      152.58      6.31 o
   1   2   5     1746.55     1885.00     26.10 o
   2   2   5     1961.03     1962.20     23.96 o
   3   2   5      760.46      661.00      8.94 o
   4   2   5      187.22      183.09      4.52 o
   5   2   5     1489.62     1443.23     19.73 o
   6   2   5      409.35      455.72      9.39 o
   7   2   5        3.30        4.31      5.62 o
   8   2   5        2.08        2.11      8.07 o
   9   2   5       18.15       -2.55     20.62 o
  10   2   5        3.71       -5.24     20.95 o
 -11   3   5        0.06      -24.22     24.22 o
 -10   3   5        0.14        0.65     21.60 o
  -9   3   5        1.37       -9.48     11.47 o
  -8   3   5      273.57      295.95     12.93 o
  -7   3   5      647.33      668.64     15.66 o
  -6   3   5     1645.00     1603.41     22.30 o
  -5   3   5      283.82      265.47      5.68 o
  -4   3   5     1580.20     1541.44     21.46 o
  -3   3   5     5264.89     5626.95     67.06 o
  -2   3   5      282.17      308.65      5.50 o
  -1   3   5       36.46       36.54      1.92 o
   0   3   5     5151.15     5018.33     64.34 o
   1   3   5     2805.05     2771.29     33.29 o
   2   3   5       39.53       41.67      4.07 o
   3   3   5     1317.54     1174.60     15.93 o
   4   3   5     5535.69     5162.27     69.61 o
   5   3   5      479.73      443.88      7.70 o
   6   3   5      254.17      237.75      7.35 o
   7   3   5       12.46        6.45     11.09 o
   8   3   5       10.45       22.86     11.61 o
   9   3   5      114.35      144.67     22.26 o
  10   3   5       29.45       22.91     22.25 o
 -11   4   5        3.31      -12.44     25.53 o
 -10   4   5        1.77      -17.67     19.64 o
  -9   4   5       23.02       37.31     20.29 o
  -8   4   5       14.53       -2.50     10.17 o
  -7   4   5      584.16      571.68     14.32 o
  -6   4   5      417.80      401.15     12.95 o
  -5   4   5      362.08      364.26      6.85 o
  -4   4   5      349.41      433.13      7.10 o
  -3   4   5      600.36      571.91      8.61 o
  -2   4   5      866.05      803.62     12.16 o
  -1   4   5     4713.78     4347.33     52.09 o
   0   4   5      356.22      361.71      5.27 o
   1   4   5      341.09      324.67      5.29 o
   2   4   5      558.25      567.93      8.61 o
   3   4   5       22.12       22.27      2.38 o
   4   4   5      622.81      569.21      9.32 o
   5   4   5     1795.25     1704.97     26.74 o
   6   4   5      113.11      124.67      7.10 o
   7   4   5      169.83      182.14     12.42 o
   8   4   5       14.74       18.33     20.29 o
   9   4   5       11.27       17.02     22.91 o
  10   4   5       12.87       35.35     26.18 o
 -10   5   5        0.16       -7.20     23.56 o
  -9   5   5       41.07       44.51     19.64 o
  -8   5   5       32.04       31.42     17.02 o
  -7   5   5      245.39      235.75     10.78 o
  -6   5   5      209.26      237.52      7.97 o
  -5   5   5       22.13       16.96      4.82 o
  -4   5   5        3.63        1.62      2.11 o
  -3   5   5       40.86       49.87      2.88 o
  -2   5   5       17.07       18.21      2.49 o
  -1   5   5       71.44       86.21      2.73 o
   0   5   5      862.05      841.86     10.06 o
   1   5   5      970.82      996.84     12.38 o
   2   5   5      358.45      383.86      9.82 o
   3   5   5       39.76       41.76      2.51 o
   4   5   5      294.01      257.06      5.22 o
   5   5   5       57.87       53.60      6.88 o
   6   5   5       63.70       58.94      7.51 o
   7   5   5      125.22      144.67     20.95 o
   8   5   5        8.37        3.27     20.95 o
   9   5   5       47.37       43.86     20.95 o
  10   5   5       41.10        5.89     26.84 o
 -10   6   5       11.45       32.73     21.60 o
  -9   6   5        5.20       26.84     21.60 o
  -8   6   5       52.82       33.38     19.64 o
  -7   6   5      190.52      193.57     13.68 o
  -6   6   5      547.34      582.12     17.36 o
  -5   6   5     1750.21     1661.11     32.08 o
  -4   6   5      772.60      806.63     11.55 o
  -3   6   5      647.93      629.34     11.51 o
  -2   6   5        2.61        4.73      2.66 o
  -1   6   5        1.25        5.30      2.12 o
   0   6   5       13.82       21.37      2.12 o
   1   6   5     2137.22     2236.53     29.35 o
   2   6   5     1723.20     1595.29     21.08 o
   3   6   5     1748.17     1685.18     23.58 o
   4   6   5      392.39      342.08     10.01 o
   5   6   5      490.49      484.03     15.18 o
   6   6   5        9.66       -7.20      9.69 o
   7   6   5       61.13       54.33     18.33 o
   8   6   5       54.33       60.87     22.91 o
   9   6   5       59.49       84.44     26.84 o
 -10   7   5        8.57        3.93     26.18 o
  -9   7   5       81.26       74.62     22.26 o
  -8   7   5        5.30      -19.64     19.64 o
  -7   7   5       26.73       28.92     12.10 o
  -6   7   5       33.20       22.54      9.94 o
  -5   7   5       20.31       12.42      5.94 o
  -4   7   5       94.04       85.45      5.94 o
  -3   7   5     1785.56     1825.76     25.21 o
  -2   7   5       32.18       39.64      2.77 o
  -1   7   5       48.19       61.29      2.87 o
   0   7   5      257.41      253.21      4.77 o
   1   7   5      295.27      286.59      5.75 o
   2   7   5       83.89       82.55      4.04 o
   3   7   5      331.09      350.41     10.64 o
   4   7   5      124.49      116.64      6.92 o
   5   7   5       29.41       33.48      7.69 o
   6   7   5      111.52      119.85     16.37 o
   7   7   5      112.32      111.28     22.91 o
   8   7   5       24.83       30.76     21.60 o
   9   7   5       16.83       16.36     23.56 o
  -9   8   5       24.27       11.78     24.87 o
  -8   8   5       34.77       38.25     13.65 o
  -7   8   5       76.03       83.78     13.33 o
  -6   8   5      193.20      228.29     15.26 o
  -5   8   5      613.02      629.19     16.00 o
  -4   8   5      293.32      281.77     10.23 o
  -3   8   5     1019.54     1041.01     21.70 o
  -2   8   5        3.69        8.81      3.31 o
  -1   8   5      392.69      460.68      7.21 o
   0   8   5      410.46      430.26      7.79 o
   1   8   5      788.50      860.77     14.46 o
   2   8   5     1760.99     1741.89     33.56 o
   3   8   5      847.23      738.26     16.96 o
   4   8   5      138.22      132.20     11.43 o
   5   8   5        4.80       -6.39      9.69 o
   6   8   5       10.72        5.60     12.27 o
   7   8   5       38.83       22.91     19.64 o
   8   8   5      124.20       98.84     26.84 o
  -9   9   5       20.47       34.69     26.84 o
  -8   9   5       32.23       54.44     14.79 o
  -7   9   5        0.12       13.33     14.40 o
  -6   9   5       32.36       38.29     12.96 o
  -5   9   5       20.13       -4.34      8.68 o
  -4   9   5      135.76      144.37      8.23 o
  -3   9   5      667.01      761.07     17.63 o
  -2   9   5        8.51        4.26      5.66 o
  -1   9   5       21.90       37.88      4.22 o
   0   9   5       91.31       99.33      4.46 o
   1   9   5      941.11      953.69     20.53 o
   2   9   5       80.02       83.25      6.90 o
   3   9   5      155.68      151.48      8.24 o
   4   9   5       82.70       92.21      9.44 o
   5   9   5        8.74       -4.10     12.01 o
   6   9   5       64.66       84.57     14.07 o
   7   9   5      114.33      103.43     23.57 o
   8   9   5        7.46       14.40     26.84 o
  -8  10   5       31.27       42.16     16.77 o
  -7  10   5       21.46       13.61     15.04 o
  -6  10   5        4.21        8.13     13.86 o
  -5  10   5        6.67        9.69      9.86 o
  -4  10   5        0.12       -6.39      8.56 o
  -3  10   5       72.56       54.19      8.26 o
  -2  10   5      103.08       90.35     12.03 o
  -1  10   5     1133.64     1054.88     26.10 o
   0  10   5      528.36      479.91     31.76 o
   1  10   5       81.92       92.42      8.76 o
   2  10   5       52.85       61.09      9.07 o
   3  10   5       10.18       10.35      9.16 o
   4  10   5       24.66        0.98     12.50 o
   5  10   5       52.12       50.73     13.65 o
   6  10   5       10.68        9.19     14.53 o
   7  10   5        6.18       -7.20     25.53 o
  -7  11   5        0.44       -5.24     16.20 o
  -6  11   5        4.09        2.95     13.88 o
  -5  11   5        2.21       10.34     14.07 o
  -4  11   5        0.54      -12.42     12.42 o
  -3  11   5       11.26        0.33     12.03 o
  -2  11   5       36.61       27.59     12.26 o
  -1  11   5        2.37      -11.32     11.32 o
   0  11   5       21.36       39.44     11.80 o
   1  11   5        1.98       -5.01     12.26 o
   2  11   5        6.80        4.24      8.74 o
   3  11   5       45.03       44.77     12.72 o
   4  11   5       21.74       36.16     14.57 o
   5  11   5       12.09        7.53     14.35 o
   6  11   5       40.25       47.73     16.96 o
  -6  12   5        8.36       14.40     24.87 o
  -5  12   5       11.29      -12.44     20.95 o
  -4  12   5        9.26        7.64     22.58 o
  -3  12   5        6.15       11.56     13.65 o
  -2  12   5       33.56       32.45     14.53 o
  -1  12   5       16.36       -1.78     13.75 o
   0  12   5       13.08       -1.52     14.11 o
   1  12   5        3.61       -8.22     13.40 o
   2  12   5        3.63       20.61     14.57 o
   3  12   5        0.36        8.29     16.36 o
   4  12   5        0.03       -6.55     20.29 o
   5  12   5       22.93        7.85     23.56 o
  -4  13   5        1.94        5.89     20.29 o
  -3  13   5        1.10      -15.25     15.25 o
  -2  13   5        0.32      -10.32     15.65 o
  -1  13   5        1.97       -0.47     15.04 o
   0  13   5        0.65      -14.53     14.53 o
   1  13   5        1.44        5.11     17.02 o
   2  13   5        0.18       -6.20     22.25 o
   3  13   5        3.97       18.98     24.22 o
  -2  14   5        7.90       27.49     24.22 o
   0  14   5        7.75      -21.60     21.60 o
   1  14   5       15.68      -11.13     24.87 o
   2  14   5       72.55       70.69     26.18 o
 -11   0   6       14.58       15.05     21.60 o
 -10   0   6      183.00      215.38     23.57 o
  -9   0   6      314.43      369.26     22.26 o
  -8   0   6      441.57      435.90     14.65 o
  -7   0   6      341.65      341.85     10.24 o
  -6   0   6      572.68      565.48     13.64 o
  -5   0   6      147.69      152.98      6.12 o
  -4   0   6     7865.86     8546.62    142.90 o
  -3   0   6     9246.71     8744.89    145.80 o
  -2   0   6     5250.56     5146.35    111.60 o
  -1   0   6     2275.30     2084.57     61.40 o
   0   0   6     3078.32     3125.75     97.34 o
   1   0   6      186.81      182.67      7.65 o
   2   0   6     7436.89     6923.69    117.73 o
   3   0   6    11544.46    11965.61    168.36 o
   4   0   6     4306.87     3871.97     76.32 o
   5   0   6     1253.68     1152.04     24.83 o
   6   0   6       72.20       54.43      6.08 o
   7   0   6       35.66       37.51     10.08 o
   8   0   6       58.44       31.16     10.17 o
   9   0   6      202.60      218.65     24.22 o
  10   0   6       61.99       89.68     24.22 o
 -11   1   6        0.94      -13.47     14.99 o
 -10   1   6       39.46       39.27     13.79 o
  -9   1   6       54.62       49.46      8.67 o
  -8   1   6       95.49      103.04      6.67 o
  -7   1   6      934.40      896.63     15.14 o
  -6   1   6      133.22      140.01      4.85 o
  -5   1   6      405.27      398.31      6.65 o
  -4   1   6     4570.24     4680.39     55.74 o
  -3   1   6        0.04        5.81      2.01 o
  -2   1   6      927.73      745.47     10.21 o
  -1   1   6      237.25      276.12      6.35 o
   0   1   6     8243.26     8027.09    155.79 o
   1   1   6      665.00      923.59     16.74 o
   2   1   6     4250.38     4303.19     49.44 o
   3   1   6      844.28      769.53      9.74 o
   4   1   6      101.85      144.39      4.16 o
   5   1   6       21.55       12.73      3.14 o
   6   1   6      211.25      214.79      6.77 o
   7   1   6      269.77      226.19      8.83 o
   8   1   6      169.86      163.48     10.67 o
   9   1   6       30.97       51.02     13.65 o
  10   1   6       33.24       30.88     16.18 o
 -11   2   6        0.93        9.16     24.22 o
 -10   2   6       50.90       39.12     13.18 o
  -9   2   6      114.88      112.51     13.19 o
  -8   2   6        1.24       -3.80      7.31 o
  -7   2   6       61.97       55.10      5.27 o
  -6   2   6      384.40      418.44      7.31 o
  -5   2   6     2133.42     2069.98     29.32 o
  -4   2   6     1911.95     1920.80     31.79 o
  -3   2   6     5084.40     5125.01     66.75 o
  -2   2   6       69.28       55.29      2.39 o
  -1   2   6     1413.79     1388.09     21.22 o
   0   2   6      104.76      115.86      3.60 o
   1   2   6     3947.06     4108.51     60.92 o
   2   2   6      896.93      813.76     10.98 o
   3   2   6     3022.95     2924.58     34.59 o
   4   2   6      749.99      663.78     10.45 o
   5   2   6      288.53      249.57      5.83 o
   6   2   6       30.39       40.94      4.67 o
   7   2   6      105.54      119.61      9.31 o
   8   2   6       18.72       -5.58     12.47 o
   9   2   6       42.37       48.46     16.69 o
  10   2   6        5.47        2.62     23.56 o
 -11   3   6       11.41        4.58     24.87 o
 -10   3   6        7.78      -18.98     18.98 o
  -9   3   6        5.86        4.69     11.28 o
  -8   3   6       35.85       15.02      7.59 o
  -7   3   6      340.19      333.08     18.10 o
  -6   3   6       65.31       67.49      7.91 o
  -5   3   6      525.53      539.13      9.04 o
  -4   3   6        9.49       15.67      2.85 o
  -3   3   6      397.41      475.31      7.49 o
  -2   3   6      795.38      961.16     13.97 o
  -1   3   6      307.14      356.31      8.17 o
   0   3   6      699.61      701.33     10.86 o
   1   3   6        0.90        4.95      2.48 o
   2   3   6     1066.75     1140.05     17.18 o
   3   3   6       23.75       25.20      2.69 o
   4   3   6        0.33       -1.53      2.77 o
   5   3   6        7.44        7.88      3.26 o
   6   3   6        4.48        9.69      5.09 o
   7   3   6        8.89        8.60      8.00 o
   8   3   6       28.12        8.51     17.67 o
   9   3   6       58.45       63.49     24.22 o
  10   3   6        0.40       -5.89     22.91 o
 -11   4   6        3.92       -1.96     25.53 o
 -10   4   6        0.07      -20.29     22.25 o
  -9   4   6        0.23      -13.09     19.64 o
  -8   4   6        3.64        2.33     10.85 o
  -7   4   6      153.90      142.15      8.52 o
  -6   4   6      408.98      488.04     12.53 o
  -5   4   6      425.46      431.68      7.94 o
  -4   4   6       18.02       22.85      2.74 o
  -3   4   6      659.37      657.82     10.66 o
  -2   4   6      639.90      684.66      9.79 o
  -1   4   6      170.79      175.35      3.91 o
   0   4   6     2443.52     2363.76     31.11 o
   1   4   6      398.98      358.04      5.92 o
   2   4   6      560.71      489.01      7.73 o
   3   4   6      384.96      404.37      6.66 o
   4   4   6      432.97      452.59      8.46 o
   5   4   6      290.20      310.26      7.47 o
   6   4   6      243.80      239.99      9.12 o
   7   4   6       19.97       41.89     18.98 o
   8   4   6       45.28       56.29     19.64 o
   9   4   6        1.60      -19.64     22.91 o
  10   4   6       23.33       34.04     27.49 o
 -10   5   6       15.16       -3.93     20.95 o
  -9   5   6        0.69       -3.27     18.33 o
  -8   5   6       14.13        0.00     15.05 o
  -7   5   6      451.02      410.56     14.63 o
  -6   5   6       99.23       83.18      6.27 o
  -5   5   6      986.18     1074.17     22.01 o
  -4   5   6      679.18      656.66     10.00 o
  -3   5   6       37.99       44.74      3.00 o
  -2   5   6       11.85       15.40      3.36 o
  -1   5   6     2292.51     2147.09     26.59 o
   0   5   6      554.81      533.28      7.54 o
   1   5   6       82.00       85.76      4.14 o
   2   5   6     1030.97      952.16     14.23 o
   3   5   6      165.27      148.85      3.77 o
   4   5   6      241.51      268.16      6.36 o
   5   5   6      458.96      451.67     14.02 o
   6   5   6      610.92      627.77     18.16 o
   7   5   6        1.51        9.82     18.98 o
   8   5   6       61.34       68.08     20.95 o
   9   5   6       17.68       12.44     22.25 o
 -10   6   6        2.70      -21.60     21.60 o
  -9   6   6        1.07      -15.05     19.64 o
  -8   6   6        1.33       -1.31     17.02 o
  -7   6   6        6.31       -8.59     10.69 o
  -6   6   6        1.38       -6.80      6.80 o
  -5   6   6       55.72       59.51      5.45 o
  -4   6   6      813.63      892.03     18.31 o
  -3   6   6     1232.97     1257.16     18.38 o
  -2   6   6        7.03        9.62      2.80 o
  -1   6   6        2.09        5.93      2.72 o
   0   6   6     1189.75     1229.54     15.20 o
   1   6   6      211.39      178.09      4.52 o
   2   6   6        4.40        1.77      2.83 o
   3   6   6     1010.22     1018.84     16.79 o
   4   6   6     1335.59     1234.39     24.73 o
   5   6   6       69.10       77.04     10.38 o
   6   6   6        6.96       -4.67     10.17 o
   7   6   6       14.36       30.76     20.95 o
   8   6   6        9.57        7.85     22.25 o
   9   6   6        1.79       -6.55     21.60 o
 -10   7   6        6.57       -9.16     26.18 o
  -9   7   6        6.69        5.89     19.64 o
  -8   7   6       24.55       19.64     13.21 o
  -7   7   6        0.46       -4.53     11.93 o
  -6   7   6       75.76       80.15     20.62 o
  -5   7   6       22.88        7.75      6.10 o
  -4   7   6      282.54      292.28     10.96 o
  -3   7   6        3.18        2.70      3.24 o
  -2   7   6      185.47      182.41      5.16 o
  -1   7   6       40.04       46.93      3.11 o
   0   7   6        2.80        4.30      3.23 o
   1   7   6       47.52       54.23      3.20 o
   2   7   6      155.95      147.28      5.68 o
   3   7   6        0.11       -5.32      5.32 o
   4   7   6       32.31       40.99      6.32 o
   5   7   6       32.00       29.78     13.09 o
   6   7   6       82.18       77.36     12.42 o
   7   7   6        3.48       15.71     18.33 o
   8   7   6        8.69      -19.64     21.60 o
   9   7   6        0.31       -7.85     26.18 o
  -9   8   6        1.65      -21.60     21.60 o
  -8   8   6       62.85       70.81     18.33 o
  -7   8   6       49.17       26.29     12.72 o
  -6   8   6      130.15      147.13     13.89 o
  -5   8   6       25.59       19.85      6.52 o
  -4   8   6      888.64      951.46     20.63 o
  -3   8   6       30.06       47.53      6.02 o
  -2   8   6      197.16      188.25      5.53 o
  -1   8   6       20.67       27.94      3.21 o
   0   8   6        2.17        8.88      3.42 o
   1   8   6       38.11       49.74      4.29 o
   2   8   6     1140.31     1105.33     23.09 o
   3   8   6      817.65      798.89     21.75 o
   4   8   6      150.74      149.46      8.17 o
   5   8   6       34.45       24.12     11.00 o
   6   8   6        1.65      -12.57     12.57 o
   7   8   6       32.43       40.58     23.56 o
   8   8   6        6.25       -1.96     25.53 o
  -9   9   6        0.32      -15.05     22.25 o
  -8   9   6        5.25       20.61     14.57 o
  -7   9   6        2.59      -11.40     16.36 o
  -6   9   6        0.67       -7.68     12.01 o
  -5   9   6      139.16      156.15     10.75 o
  -4   9   6       11.61        4.32      6.76 o
  -3   9   6       91.00       85.48      6.91 o
  -2   9   6       16.69       11.75      5.88 o
  -1   9   6       77.35       80.08      5.12 o
   0   9   6        4.00        4.56      3.79 o
   1   9   6       69.50       70.07      9.16 o
   2   9   6      110.91       82.02      7.23 o
   3   9   6       11.76        8.09      6.84 o
   4   9   6       49.11       50.39     11.93 o
   5   9   6       91.49       89.58     13.40 o
   6   9   6       16.36       13.41     13.97 o
   7   9   6        0.90      -12.44     24.22 o
   8   9   6        0.24        3.93     24.87 o
  -8  10   6        0.23      -11.28     16.12 o
  -7  10   6       90.84      109.91     21.60 o
  -6  10   6       95.12      110.47     14.57 o
  -5  10   6       76.69       65.79     10.31 o
  -4  10   6       38.70       43.72      9.57 o
  -3  10   6       27.40       28.64      9.37 o
  -2  10   6        9.53       12.76     10.11 o
  -1  10   6      136.44      159.00      9.52 o
   0  10   6      406.64      425.32     20.14 o
   1  10   6      324.41      328.52     13.39 o
   2  10   6        1.31       -6.47      7.33 o
   3  10   6       67.70       57.93      9.83 o
   4  10   6       62.21       49.09     13.42 o
   5  10   6       35.11       48.06     17.67 o
   6  10   6       51.04       52.19     15.72 o
   7  10   6      100.18      143.35     28.80 o
  -7  11   6       10.96       14.25     16.18 o
  -6  11   6       23.79       12.98     14.79 o
  -5  11   6       26.98       47.13     20.29 o
  -4  11   6        1.90       -8.53     13.04 o
  -3  11   6        1.53       -6.51     13.14 o
  -2  11   6       26.06       31.18     12.01 o
  -1  11   6        2.80        2.77     30.76 o
   0  11   6       21.37       25.63     13.18 o
   1  11   6       22.96       -4.20     12.21 o
   2  11   6        4.96       -3.06     12.26 o
   3  11   6       23.47       23.19     10.64 o
   4  11   6       40.90       49.69     16.04 o
   5  11   6       31.42       18.86     15.25 o
   6  11   6       16.08       14.87     16.12 o
  -5  12   6        9.57        7.20     24.22 o
  -4  12   6        0.04        5.54     14.11 o
  -3  12   6       47.00       52.69     14.35 o
  -2  12   6       97.07       85.94     15.92 o
  -1  12   6      176.82      164.30     18.66 o
   0  12   6      349.01      363.92     20.60 o
   1  12   6        2.48       16.38     14.07 o
   2  12   6       30.46       31.58     24.87 o
   3  12   6        4.58      -13.18     13.18 o
   4  12   6       15.08       -3.27     20.29 o
   5  12   6       43.06        8.51     23.56 o
  -4  13   6        0.43      -20.95     20.95 o
  -3  13   6       40.61       15.97     16.31 o
  -2  13   6        0.69      -11.78     15.27 o
  -1  13   6        2.14        0.05     15.19 o
   0  13   6        1.05       -4.98     14.91 o
   1  13   6        0.02       -7.17     14.99 o
   2  13   6        3.95      -11.13     15.04 o
   1  14   6        6.45       31.42     26.18 o
 -11   1   7        7.31       -4.91     14.72 o
 -10   1   7        3.51        2.87     13.60 o
  -9   1   7       93.92       73.43      9.42 o
  -8   1   7       31.67       34.12      5.90 o
  -7   1   7       53.85       44.29      3.99 o
  -6   1   7      239.55      249.70      6.17 o
  -5   1   7        0.71        3.10      2.87 o
  -4   1   7      610.96      597.46      9.76 o
  -3   1   7       54.44       48.55      2.61 o
  -2   1   7       46.13       60.80      3.77 o
  -1   1   7       80.35       87.90      3.67 o
   0   1   7     2055.83     2038.41     41.19 o
   1   1   7      217.47      280.97      7.60 o
   2   1   7      999.48     1079.60     14.70 o
   3   1   7      170.86      150.78      4.98 o
   4   1   7       46.06       45.86      3.38 o
   5   1   7      156.45      142.54      4.63 o
   6   1   7      714.01      704.96     14.02 o
   7   1   7      196.09      198.11      8.40 o
   8   1   7       29.54       18.82     12.67 o
   9   1   7        1.27       24.13     14.79 o
  10   1   7        2.86       -2.69     16.43 o
 -11   2   7       22.48       18.98     22.91 o
 -10   2   7       26.26        7.57     12.72 o
  -9   2   7       60.16       44.66     12.27 o
  -8   2   7      122.03      114.86      8.66 o
  -7   2   7        9.46        0.97      4.74 o
  -6   2   7       44.24       63.98      3.75 o
  -5   2   7      261.31      250.55      7.84 o
  -4   2   7      812.52      977.84     16.57 o
  -3   2   7      470.35      478.25      7.99 o
  -2   2   7     1427.41     1656.64     23.09 o
  -1   2   7     1148.17     1131.84     17.93 o
   0   2   7     1180.52     1136.11     18.30 o
   1   2   7      287.35      277.91      8.24 o
   2   2   7    10259.62     9923.54    135.80 o
   3   2   7     1220.41     1222.99     16.22 o
   4   2   7      222.75      204.55      5.06 o
   5   2   7      657.44      635.88     11.18 o
   6   2   7      219.32      215.40      9.37 o
   7   2   7        0.05        5.53      8.57 o
   8   2   7       59.74       57.94     13.75 o
   9   2   7      319.54      371.72     26.52 o
  10   2   7        9.78       18.98     25.53 o
 -11   3   7        9.54      -20.95     21.60 o
 -10   3   7       16.68       11.13     18.33 o
  -9   3   7      147.69      125.55     13.68 o
  -8   3   7       92.79       91.89      8.70 o
  -7   3   7      168.68      136.36      8.31 o
  -6   3   7      279.37      288.51      8.33 o
  -5   3   7        8.98       11.45      3.03 o
  -4   3   7      151.98      150.21      4.43 o
  -3   3   7       17.06       19.51      4.16 o
  -2   3   7      440.51      409.53      7.19 o
  -1   3   7      186.21      189.43      4.69 o
   0   3   7     1671.34     1591.88     22.72 o
   1   3   7       25.52       55.49      5.95 o
   2   3   7      943.95      881.84     14.13 o
   3   3   7     1603.53     1443.42     20.23 o
   4   3   7      306.78      317.61      6.43 o
   5   3   7      284.50      297.18      7.82 o
   6   3   7      831.48      758.99     16.77 o
   7   3   7      302.33      334.52     18.50 o
   8   3   7      104.23      135.50     23.57 o
   9   3   7        3.27       -1.31     20.29 o
  10   3   7        0.67       -5.24     26.18 o
 -11   4   7        1.73      -11.13     25.53 o
 -10   4   7       20.71       17.02     22.91 o
  -9   4   7        5.47        5.24     17.02 o
  -8   4   7        3.67        2.68     10.06 o
  -7   4   7       60.41       56.17      7.90 o
  -6   4   7     1694.85     1735.03     33.99 o
  -5   4   7     1060.29     1029.67     17.80 o
  -4   4   7     1137.19     1198.60     16.74 o
  -3   4   7      234.52      226.90      8.54 o
  -2   4   7      353.88      446.05      7.69 o
  -1   4   7     3553.95     3448.85     41.81 o
   0   4   7      276.75      251.50      5.39 o
   1   4   7      841.65      886.63     12.97 o
   2   4   7     4131.24     3819.91     50.83 o
   3   4   7     1003.02      930.44     12.87 o
   4   4   7       20.31       16.79      3.50 o
   5   4   7        4.69        3.96      4.21 o
   6   4   7        7.83        6.72      5.87 o
   7   4   7      188.65      190.50     21.60 o
   8   4   7       61.10       89.02     20.95 o
   9   4   7       90.71       95.57     23.56 o
  10   4   7        1.37      -11.78     26.84 o
 -10   5   7       10.05      -15.05     23.56 o
  -9   5   7       50.92       41.89     19.64 o
  -8   5   7       14.92       14.40     18.33 o
  -7   5   7       67.46       55.64     15.06 o
  -6   5   7       70.84       53.26      6.23 o
  -5   5   7      144.68      171.43      7.65 o
  -4   5   7      107.95      103.15      5.16 o
  -3   5   7       17.51       27.45      3.49 o
  -2   5   7       85.55       79.18      4.37 o
  -1   5   7      474.31      479.49      8.05 o
   0   5   7       96.99      104.54      3.58 o
   1   5   7       70.67       93.55      4.30 o
   2   5   7      246.81      241.96      5.64 o
   3   5   7      107.22      109.59      3.69 o
   4   5   7       53.14       64.64      4.36 o
   5   5   7      226.78      228.80     14.59 o
   6   5   7       65.27       62.23     10.29 o
   7   5   7        2.24        5.89     19.64 o
   8   5   7       80.32       51.71     21.60 o
   9   5   7        3.43      -24.87     24.87 o
 -10   6   7       13.55       -0.65     24.87 o
  -9   6   7       67.86       59.57     20.95 o
  -8   6   7      197.01      246.69     29.46 o
  -7   6   7      289.95      291.06     17.36 o
  -6   6   7      133.09      125.63      7.33 o
  -5   6   7      283.98      314.98     13.42 o
  -4   6   7      168.66      167.51     10.20 o
  -3   6   7      642.51      654.34     15.51 o
  -2   6   7      551.75      551.38      9.17 o
  -1   6   7     1009.08     1074.73     15.46 o
   0   6   7       59.59       39.01      3.37 o
   1   6   7      294.79      268.70      6.01 o
   2   6   7      181.15      163.32      4.98 o
   3   6   7     1836.10     1767.24     32.11 o
   4   6   7      629.01      613.20     14.93 o
   5   6   7      498.96      540.38     16.81 o
   6   6   7       35.91       22.58     10.69 o
   7   6   7       35.44       41.24     21.60 o
   8   6   7        9.01       28.15     23.56 o
   9   6   7       58.42       65.46     27.49 o
 -10   7   7       13.53       -3.27     23.56 o
  -9   7   7       22.51       31.42     23.56 o
  -8   7   7        1.03        3.78     12.76 o
  -7   7   7        1.27       -9.36     11.74 o
  -6   7   7       94.28       77.26     11.28 o
  -5   7   7      227.02      245.44      9.61 o
  -4   7   7       15.15       22.84      6.45 o
  -3   7   7       80.50       88.29      7.03 o
  -2   7   7       69.61       69.53      3.93 o
  -1   7   7        1.23        1.71      3.05 o
   0   7   7      101.54      113.48      4.40 o
   1   7   7      604.67      548.80     12.24 o
   2   7   7        0.06       -0.08      4.94 o
   3   7   7      399.39      423.81     12.29 o
   4   7   7      578.73      585.99     14.92 o
   5   7   7      180.21      176.64     12.86 o
   6   7   7        2.09       10.60     11.46 o
   7   7   7        8.59       24.87     22.91 o
   8   7   7        5.29      -14.40     24.87 o
  -9   8   7       29.23       41.89     25.53 o
  -8   8   7      173.05      256.21     18.17 o
  -7   8   7       75.71       87.85     29.78 o
  -6   8   7      124.51       90.98     13.19 o
  -5   8   7       37.79       43.30     10.98 o
  -4   8   7       11.83        2.99      6.12 o
  -3   8   7      586.61      613.78     15.11 o
  -2   8   7     1607.54     1664.42     22.49 o
  -1   8   7      870.72      918.04     12.61 o
   0   8   7     1455.59     1379.96     20.98 o
   1   8   7      134.37      130.17      5.72 o
   2   8   7       48.74       47.74      6.63 o
   3   8   7      100.49       81.14      7.09 o
   4   8   7      283.95      259.97     18.00 o
   5   8   7      387.31      420.94     20.82 o
   6   8   7      247.09      232.82     24.88 o
   7   8   7        9.32       26.84     24.22 o
   8   8   7       27.12       15.71     27.49 o
  -9   9   7        1.85       -3.93     25.53 o
  -8   9   7       17.40       18.88     15.04 o
  -7   9   7       70.31       98.02     14.62 o
  -6   9   7       17.31       -0.55     13.18 o
  -5   9   7       33.99       30.55      9.05 o
  -4   9   7      238.96      234.64      9.60 o
  -3   9   7       77.16       39.44      6.63 o
  -2   9   7       64.41       70.92      6.85 o
  -1   9   7       14.74       10.93      5.36 o
   0   9   7       86.14      116.09      5.76 o
   1   9   7      138.41      143.72      7.73 o
   2   9   7      212.04      194.68      8.98 o
   3   9   7       28.99       45.11      7.57 o
   4   9   7        8.41       19.74     11.93 o
   5   9   7        1.78       -6.62     14.07 o
   6   9   7        8.00       -7.70     13.33 o
   7   9   7        0.35      -21.60     21.60 o
  -8  10   7       31.64       63.43     16.49 o
  -7  10   7        6.19      -13.06     21.93 o
  -6  10   7       19.85        8.84     13.42 o
  -5  10   7        3.08       -3.11     10.45 o
  -4  10   7       51.46       42.53      9.82 o
  -3  10   7      164.78      157.84     10.74 o
  -2  10   7      457.76      504.90     17.04 o
  -1  10   7      352.32      369.45     14.38 o
   0  10   7      278.83      261.16     15.28 o
   1  10   7       17.72        8.34      7.92 o
   2  10   7       50.33       44.31      7.98 o
   3  10   7       12.32       21.23      9.57 o
   4  10   7       11.46       11.13     13.42 o
   5  10   7      100.06       91.63     15.38 o
   6  10   7       89.80       52.40     15.23 o
   7  10   7        4.70      -13.09     26.84 o
  -7  11   7       25.28       -8.92     16.64 o
  -6  11   7        0.36      -12.26     14.11 o
  -5  11   7        1.35      -21.60     21.60 o
  -4  11   7       32.27       33.27     14.44 o
  -3  11   7       41.97       42.91     13.65 o
  -2  11   7       18.11       27.47     17.02 o
  -1  11   7       11.07      -13.09     13.09 o
   0  11   7       41.57       26.95     13.33 o
   1  11   7       12.36       -6.28     12.39 o
   2  11   7       26.37       23.93     13.65 o
   3  11   7       40.42       38.66     11.89 o
   4  11   7        4.36       -7.37     14.57 o
   5  11   7       15.69       22.77     15.25 o
   6  11   7       26.26       33.99     21.27 o
  -5  12   7       23.25       18.98     22.25 o
  -4  12   7        0.21       13.34     22.91 o
  -3  12   7        0.53       -7.69     16.69 o
  -2  12   7        1.71       -5.24     22.25 o
  -1  12   7       47.98       22.61     20.62 o
   0  12   7       33.06        8.78     14.33 o
   1  12   7        0.29       -2.29     13.42 o
   2  12   7       13.57        7.43     14.15 o
   3  12   7       18.36       -1.31     19.64 o
   4  12   7       32.08       20.95     20.95 o
  -4  13   7       24.45       13.09     22.91 o
  -3  13   7       33.64       44.58     16.36 o
  -2  13   7        0.82       -9.26     14.91 o
  -1  13   7        1.07      -16.43     16.43 o
   0  13   7       11.89        3.96     14.79 o
   1  13   7       13.08       22.73     15.46 o
   2  13   7       15.01       -6.55     22.25 o
 -11   0   8       60.12       76.58     22.91 o
 -10   0   8       97.27      128.30     22.26 o
  -9   0   8       18.07       22.36     15.38 o
  -8   0   8      493.73      509.60     21.61 o
  -7   0   8       52.97       54.92      6.16 o
  -6   0   8     2098.32     2219.29     44.98 o
  -5   0   8      345.75      342.12      9.78 o
  -4   0   8      178.87      178.64      8.53 o
  -3   0   8      570.95      660.58     16.93 o
  -2   0   8     1719.31     1324.36     31.01 o
  -1   0   8     1250.01     1086.29    112.87 o
   0   0   8    13834.39    13660.86    391.14 o
   1   0   8    16992.69    17763.26    508.91 o
   2   0   8      152.95      126.80      6.43 o
   3   0   8       29.71       68.93      7.20 o
   4   0   8      286.93      241.09      8.32 o
   5   0   8      446.33      369.29     11.83 o
   6   0   8      217.84      201.14     12.77 o
   7   0   8      353.27      373.71     17.62 o
   8   0   8      104.61      137.88     12.71 o
   9   0   8      139.34      115.21     24.22 o
  10   0   8       21.57        1.96     24.87 o
 -11   1   8       10.36       27.50     36.00 o
 -10   1   8       81.25       92.37     20.29 o
  -9   1   8       21.84        7.41     11.33 o
  -8   1   8        3.72       -1.30      5.94 o
  -7   1   8       29.41       35.56      4.56 o
  -6   1   8      109.60      113.54      4.43 o
  -5   1   8      240.87      264.57      6.81 o
  -4   1   8      230.52      171.96      5.75 o
  -3   1   8       14.00       18.32      3.27 o
  -2   1   8     1272.97     1146.12     19.43 o
  -1   1   8      525.00      519.44     12.48 o
   0   1   8      511.89      534.26     12.46 o
   1   1   8     8255.11     7971.87    142.97 o
   2   1   8      826.87      825.17     13.36 o
   3   1   8      450.87      339.13     11.63 o
   4   1   8      143.77      112.80      4.06 o
   5   1   8     2674.42     2416.34     33.91 o
   6   1   8     1142.36     1121.15     20.30 o
   7   1   8        3.51       -6.41      6.41 o
   8   1   8       36.40       31.19     13.86 o
   9   1   8       80.20       98.65     16.64 o
  10   1   8       12.14      -15.05     25.53 o
 -11   2   8       16.85      -23.56     23.56 o
 -10   2   8       12.02        1.25     21.27 o
  -9   2   8       85.73       84.96     12.76 o
  -8   2   8       43.04       53.41      8.26 o
  -7   2   8      103.30      106.58      7.88 o
  -6   2   8     2242.95     2138.45     38.94 o
  -5   2   8      871.79      850.67     17.06 o
  -4   2   8      122.76      100.28      3.88 o
  -3   2   8        5.76       10.82      2.69 o
  -2   2   8      911.43      880.30     19.25 o
  -1   2   8      205.84      209.06      6.17 o
   0   2   8     2469.11     2306.40     40.18 o
   1   2   8     4818.31     4965.21     87.67 o
   2   2   8      954.91      831.29     13.70 o
   3   2   8      125.23      137.33      4.21 o
   4   2   8      211.28      236.29      6.46 o
   5   2   8      707.39      698.18     12.51 o
   6   2   8      151.12      151.83      6.93 o
   7   2   8      105.06      119.96      9.86 o
   8   2   8       42.78       38.95     13.42 o
   9   2   8       17.16       18.98     24.22 o
  10   2   8        1.30       -3.93     25.53 o
 -11   3   8        2.39      -13.75     24.22 o
 -10   3   8       10.98       17.02     22.25 o
  -9   3   8        0.21       -2.43     19.31 o
  -8   3   8       35.06       26.10     10.99 o
  -7   3   8      128.25      124.43      8.16 o
  -6   3   8      298.47      286.89      9.71 o
  -5   3   8      189.74      198.36      6.83 o
  -4   3   8      167.52      192.53      6.69 o
  -3   3   8      280.76      335.21      6.66 o
  -2   3   8       75.26       67.84      3.44 o
  -1   3   8        3.74        9.08      3.29 o
   0   3   8       37.97       45.84      3.34 o
   1   3   8        0.57        6.86      3.33 o
   2   3   8     1000.03      982.88     15.86 o
   3   3   8      350.69      369.98      7.10 o
   4   3   8      267.06      283.92      6.94 o
   5   3   8       37.56       52.25      4.52 o
   6   3   8       34.33       24.55      8.11 o
   7   3   8       25.96       29.12     11.16 o
   8   3   8        3.94      -14.40     18.33 o
   9   3   8      108.78       98.19     26.18 o
 -11   4   8        4.05        4.58     22.91 o
 -10   4   8        4.79       27.49     20.29 o
  -9   4   8       13.35       -1.96     17.67 o
  -8   4   8        0.20        4.97     10.34 o
  -7   4   8       18.60       22.37      7.19 o
  -6   4   8       35.22       34.22      6.50 o
  -5   4   8      108.48      114.33      4.84 o
  -4   4   8       91.64       96.32      5.36 o
  -3   4   8      241.62      232.88      6.20 o
  -2   4   8     1054.32     1097.43     18.05 o
  -1   4   8      113.10      111.55      4.13 o
   0   4   8      729.20      762.47     12.33 o
   1   4   8      879.39      955.37     14.05 o
   2   4   8      503.85      512.62      9.50 o
   3   4   8     1092.25     1088.95     15.03 o
   4   4   8      570.46      594.45     10.94 o
   5   4   8      197.66      223.81      7.65 o
   6   4   8       36.74       26.24     10.06 o
   7   4   8      225.15      199.67     22.26 o
   8   4   8       20.29       20.95     22.91 o
   9   4   8       38.36       34.04     26.18 o
 -10   5   8        0.13        1.96     22.91 o
  -9   5   8        0.49        8.51     20.29 o
  -8   5   8       32.99       36.03     11.54 o
  -7   5   8      138.60      165.59     12.21 o
  -6   5   8      223.54      218.25      9.21 o
  -5   5   8        4.21        2.29      5.32 o
  -4   5   8        5.41        6.75      3.63 o
  -3   5   8      420.91      451.89      8.41 o
  -2   5   8      928.67      911.26     18.94 o
  -1   5   8      428.05      409.73      8.27 o
   0   5   8      215.52      221.30      6.07 o
   1   5   8      514.67      578.82      9.62 o
   2   5   8     2695.80     2652.76     33.75 o
   3   5   8      567.64      521.71      8.79 o
   4   5   8       21.35       34.14      5.38 o
   5   5   8      861.59      879.98     23.00 o
   6   5   8       18.46       13.30     10.29 o
   7   5   8        4.94       22.25     20.95 o
   8   5   8       21.49       -5.24     23.56 o
   9   5   8       39.39       67.42     24.87 o
 -10   6   8        3.64       -9.16     21.60 o
  -9   6   8        1.55       -9.16     18.98 o
  -8   6   8        0.51        3.60     12.03 o
  -7   6   8       50.81       62.03     20.95 o
  -6   6   8      201.02      210.48     10.16 o
  -5   6   8       89.90       87.29      6.82 o
  -4   6   8       57.89       54.51      4.92 o
  -3   6   8       40.70       45.16      4.00 o
  -2   6   8      668.76      695.81     11.13 o
  -1   6   8        4.17       15.57      3.65 o
   0   6   8      831.04      806.89     12.87 o
   1   6   8      839.21      865.90     14.37 o
   2   6   8      124.23       96.60      4.56 o
   3   6   8      159.11      166.86      7.11 o
   4   6   8       12.16        5.84      7.01 o
   5   6   8       27.47       33.86     10.52 o
   6   6   8        7.58       -7.85     15.71 o
   7   6   8      170.26      152.53     25.53 o
   8   6   8       15.87       33.38     22.91 o
   9   6   8       32.35       -0.65     24.87 o
  -9   7   8        2.26      -17.67     22.91 o
  -8   7   8       39.31       52.15     13.79 o
  -7   7   8        7.65        2.56     12.21 o
  -6   7   8       51.00       41.17      8.63 o
  -5   7   8      311.81      360.20     16.38 o
  -4   7   8       62.26       51.40      6.67 o
  -3   7   8      133.52      146.40      6.39 o
  -2   7   8      178.01      175.98      5.81 o
  -1   7   8       41.24       40.07      3.60 o
   0   7   8      531.21      581.29     10.41 o
   1   7   8     1043.42     1001.85     22.29 o
   2   7   8      573.42      593.19     14.87 o
   3   7   8        0.27       -3.00      6.62 o
   4   7   8      161.29      152.15     10.02 o
   5   7   8      151.10      124.35     13.09 o
   6   7   8       43.23       44.58     12.39 o
   7   7   8        4.32       26.18     21.60 o
   8   7   8       16.24        2.62     22.91 o
  -9   8   8        0.72      -13.75     24.22 o
  -8   8   8       79.16      103.02     15.66 o
  -7   8   8       59.57       44.90     13.33 o
  -6   8   8       34.95       21.27     12.76 o
  -5   8   8        3.73       11.70      8.42 o
  -4   8   8      243.17      215.52      8.98 o
  -3   8   8      116.97      111.81      8.15 o
  -2   8   8        2.70        5.49      4.21 o
  -1   8   8       10.99        9.38      3.88 o
   0   8   8      212.81      243.97      7.96 o
   1   8   8        1.27       -2.57      5.61 o
   2   8   8      136.10      125.99      7.64 o
   3   8   8      913.97      845.05     19.64 o
   4   8   8       88.24       77.31     12.86 o
   5   8   8        2.16      -12.39     12.39 o
   6   8   8        3.79      -11.43     13.52 o
   7   8   8        7.06       16.36     22.25 o
   8   8   8       11.64      -15.05     27.49 o
  -8   9   8       14.07       15.38     14.81 o
  -7   9   8        2.57      -12.88     14.11 o
  -6   9   8        5.30       -8.15     12.47 o
  -5   9   8        0.85       -8.56      9.48 o
  -4   9   8       19.81        5.13      9.05 o
  -3   9   8       48.56       62.85      6.98 o
  -2   9   8      107.69      119.54      7.41 o
  -1   9   8       98.34       97.20      6.77 o
   0   9   8       27.82       23.16      5.69 o
   1   9   8        0.05        0.60      6.57 o
   2   9   8       15.09       19.63      7.19 o
   3   9   8       76.66       74.99     10.16 o
   4   9   8       28.19       30.11     15.05 o
   5   9   8       10.24        9.52     18.98 o
   6   9   8        0.67       11.37     14.47 o
   7   9   8        0.81      -21.60     25.53 o
  -8  10   8        5.57       13.55     15.84 o
  -7  10   8       11.89        1.68     14.99 o
  -6  10   8       33.89       23.70     14.11 o
  -5  10   8       45.47       48.24     10.70 o
  -4  10   8      150.69      158.81     11.57 o
  -3  10   8       77.22       96.72     21.27 o
  -2  10   8       71.36       77.19      8.94 o
  -1  10   8       23.02       20.12     12.47 o
   0  10   8        7.56      -11.54     11.54 o
   1  10   8       10.92       15.90      7.38 o
   2  10   8        7.36        7.55      9.57 o
   3  10   8      241.23      213.28     13.44 o
   4  10   8      139.94      154.79     16.12 o
   5  10   8       13.51       30.52     13.51 o
   6  10   8        2.14        1.82     16.36 o
  -7  11   8        9.79      -11.32     16.85 o
  -6  11   8        8.72       15.03     15.92 o
  -5  11   8        0.86       -5.20     13.86 o
  -4  11   8       13.04       23.80     13.86 o
  -3  11   8       27.16      -11.26     14.07 o
  -2  11   8        7.06       -0.05     13.21 o
  -1  11   8       27.38        1.64     12.50 o
   0  11   8       37.77       28.17     17.02 o
   1  11   8       38.09       58.02     14.35 o
   2  11   8       72.35       71.06     13.89 o
   3  11   8        7.50        1.55     11.67 o
   4  11   8        5.22       -0.29     14.44 o
   5  11   8        2.88        3.76     20.95 o
  -5  12   8       37.10       33.38     25.53 o
  -4  12   8       33.38       37.85     15.50 o
  -3  12   8       59.62       55.17     23.24 o
  -2  12   8      124.33      147.06     16.39 o
  -1  12   8        7.95        8.32     14.62 o
   0  12   8      135.80      134.71     16.43 o
   1  12   8        2.89      -14.07     14.07 o
   2  12   8        0.30       -3.54     15.50 o
   3  12   8      107.54      133.54     25.53 o
   4  12   8       43.28       18.33     21.60 o
  -4  13   8        5.12      -22.91     22.91 o
  -3  13   8       16.68       15.71     23.56 o
  -2  13   8        4.59       12.32     16.89 o
  -1  13   8        4.34       -4.16     22.25 o
   0  13   8       46.15       39.05     16.89 o
   1  13   8       22.36       16.80     18.00 o
   2  13   8       23.22       40.58     23.56 o
 -11   1   9       12.69        7.23     14.79 o
 -10   1   9        4.14        6.84     14.11 o
  -9   1   9        2.59        2.26     11.63 o
  -8   1   9       40.08       39.34      6.02 o
  -7   1   9       27.13       30.09      4.57 o
  -6   1   9       43.85       51.80      4.73 o
  -5   1   9       30.11       31.43      4.08 o
  -4   1   9        0.69        9.75      3.61 o
  -3   1   9      721.00      753.43     16.22 o
  -2   1   9      205.87      211.84      8.14 o
  -1   1   9      240.95      275.86      8.58 o
   0   1   9      762.74      835.31     17.96 o
   1   1   9      150.48      164.84     10.17 o
   2   1   9      230.38      240.92      7.30 o
   3   1   9      896.28      936.84     13.09 o
   4   1   9     1162.83     1109.67     15.12 o
   5   1   9      134.18      144.86      5.87 o
   6   1   9       13.69       11.24      5.94 o
   7   1   9        4.51       12.01      7.06 o
   8   1   9       30.43       23.60     13.65 o
   9   1   9        7.29       -6.38     16.18 o
 -11   2   9        5.24       -3.56     15.04 o
 -10   2   9       21.10       16.07     14.26 o
  -9   2   9       50.08       40.75     12.86 o
  -8   2   9       90.39      109.54      8.95 o
  -7   2   9        0.95       -6.38      6.57 o
  -6   2   9       48.92       46.36      6.61 o
  -5   2   9      675.53      682.54     13.45 o
  -4   2   9       23.21       36.73      4.21 o
  -3   2   9       88.70      128.14      5.55 o
  -2   2   9     1018.03      975.66     22.57 o
  -1   2   9     3949.48     3890.25     81.86 o
   0   2   9     3538.60     3530.06     60.61 o
   1   2   9     4453.44     4146.49     62.24 o
   2   2   9      509.29      522.69     11.17 o
   3   2   9      513.40      581.50      9.61 o
   4   2   9      326.99      363.32      7.74 o
   5   2   9      182.55      205.74      6.51 o
   6   2   9      336.02      369.26     11.84 o
   7   2   9       15.33       12.11     11.57 o
   8   2   9       11.08        5.99     13.97 o
   9   2   9        0.86       18.33     24.87 o
 -11   3   9       33.48       -3.93     24.87 o
 -10   3   9        9.87       30.11     22.91 o
  -9   3   9       15.07       -5.39     19.31 o
  -8   3   9        8.77        4.74     11.16 o
  -7   3   9      279.16      286.61     12.49 o
  -6   3   9      194.51      186.30      8.09 o
  -5   3   9       11.88       17.91      4.53 o
  -4   3   9       28.70       33.22      3.70 o
  -3   3   9     2086.62     2082.79     34.84 o
  -2   3   9      959.91      870.41     16.38 o
  -1   3   9      434.37      440.23     14.22 o
   0   3   9     1231.84     1149.42     22.47 o
   1   3   9     3571.96     3464.78     49.61 o
   2   3   9      115.31      142.29     10.45 o
   3   3   9     2954.13     2975.90     38.95 o
   4   3   9     1679.99     1627.08     24.72 o
   5   3   9      451.81      401.06      9.65 o
   6   3   9       95.95      103.23      9.51 o
   7   3   9      227.29      226.38     15.73 o
   8   3   9        0.57       10.47     22.91 o
   9   3   9        0.65       -4.58     22.91 o
 -10   4   9       35.48       72.00     21.60 o
  -9   4   9       60.25       73.31     21.60 o
  -8   4   9      261.75      263.31     16.12 o
  -7   4   9       14.78       15.64      7.32 o
  -6   4   9        0.18        0.74      6.35 o
  -5   4   9      369.23      381.63     12.62 o
  -4   4   9       17.13       25.97      5.42 o
  -3   4   9      102.81      125.81      4.85 o
  -2   4   9      406.11      359.64      9.05 o
  -1   4   9      609.12      560.48     16.16 o
   0   4   9       19.40       14.16      3.79 o
   1   4   9       74.76       93.03      5.02 o
   2   4   9       14.20       10.17      3.88 o
   3   4   9      196.33      171.66      5.78 o
   4   4   9      713.62      731.35     13.31 o
   5   4   9      432.32      404.23     12.32 o
   6   4   9       71.23       70.04     19.64 o
   7   4   9       32.97       37.96     21.60 o
   8   4   9        0.42      -13.09     20.95 o
   9   4   9        2.51       34.69     26.84 o
 -10   5   9       17.73       41.24     21.60 o
  -9   5   9        0.86       13.09     20.95 o
  -8   5   9        0.43        5.89     18.98 o
  -7   5   9       43.36       55.49     10.85 o
  -6   5   9      131.55      134.34      7.56 o
  -5   5   9       28.82       17.26      5.85 o
  -4   5   9      161.40      157.71      5.52 o
  -3   5   9       80.54       94.09      5.51 o
  -2   5   9       67.53       68.16      3.84 o
  -1   5   9       45.65       37.62      5.10 o
   0   5   9       54.79       62.35      4.50 o
   1   5   9      152.59      160.83      5.52 o
   2   5   9      232.51      231.70      7.36 o
   3   5   9      440.50      382.70      9.73 o
   4   5   9      154.48      128.95      5.95 o
   5   5   9        5.70      -10.04     10.04 o
   6   5   9      101.99       97.53     20.95 o
   7   5   9       37.64       16.36     19.64 o
   8   5   9       74.42       55.64     25.53 o
   9   5   9        3.59       11.78     24.87 o
 -10   6   9       29.87       49.75     26.18 o
  -9   6   9       33.22       28.15     20.29 o
  -8   6   9      133.39      114.24     14.26 o
  -7   6   9       31.32       66.76     17.02 o
  -6   6   9      526.80      499.07     36.35 o
  -5   6   9      168.91      183.67     10.30 o
  -4   6   9      739.26      792.60     15.77 o
  -3   6   9      342.68      345.68     14.78 o
  -2   6   9      311.99      301.18      7.56 o
  -1   6   9       61.32       56.14      4.27 o
   0   6   9      315.85      326.89      9.28 o
   1   6   9      976.63      988.17     17.31 o
   2   6   9     1394.67     1382.88     27.46 o
   3   6   9      599.88      583.93     16.90 o
   4   6   9      476.64      450.97     15.14 o
   5   6   9        4.47       -5.53     10.06 o
   6   6   9        3.25       -4.86     11.61 o
   7   6   9       41.24       39.27     22.91 o
   8   6   9        1.46      -11.78     21.60 o
  -9   7   9        0.83       -9.16     22.91 o
  -8   7   9       55.25       60.98     14.99 o
  -7   7   9       13.91       11.73     12.72 o
  -6   7   9        0.66       -3.23     11.08 o
  -5   7   9       40.18       32.97      7.50 o
  -4   7   9      203.75      200.94     15.59 o
  -3   7   9      402.87      446.47     26.90 o
  -2   7   9      141.59      133.67      5.63 o
  -1   7   9       12.03       20.34      4.65 o
   0   7   9      474.43      476.48      9.99 o
   1   7   9      612.25      612.69     14.52 o
   2   7   9      117.59      116.26      8.50 o
   3   7   9       89.01      107.97     10.04 o
   4   7   9       57.22       56.74     18.98 o
   5   7   9        5.22       -8.24     11.95 o
   6   7   9       22.62        4.69     12.70 o
   7   7   9      104.00      134.19     27.49 o
   8   7   9       22.71       28.15     23.56 o
  -9   8   9       26.58       49.75     24.87 o
  -8   8   9       22.47        7.80     17.67 o
  -7   8   9       38.71       76.76     14.35 o
  -6   8   9      152.88      149.41     14.11 o
  -5   8   9      393.82      427.57     16.22 o
  -4   8   9      486.92      556.80     17.01 o
  -3   8   9      106.22       96.39      8.36 o
  -2   8   9      744.72      699.13     14.33 o
  -1   8   9       14.85       11.45      5.04 o
   0   8   9      105.33      124.78      7.22 o
   1   8   9     1221.16     1162.42     24.90 o
   2   8   9      684.31      731.82     20.48 o
   3   8   9      213.03      198.93     11.26 o
   4   8   9       86.78       92.79     17.67 o
   5   8   9        3.71       -8.79     12.01 o
   6   8   9       38.18       14.20     13.33 o
   7   8   9       42.22       65.46     27.49 o
  -8   9   9        9.93       15.57     15.72 o
  -7   9   9       12.71        4.91     18.00 o
  -6   9   9        1.60       -0.81     13.86 o
  -5   9   9       31.10        9.85      9.57 o
  -4   9   9       39.92       27.40      9.57 o
  -3   9   9        9.46        9.42      6.68 o
  -2   9   9       17.32       16.24      8.51 o
  -1   9   9       25.61        4.48      7.65 o
   0   9   9      123.63      141.94      8.22 o
   1   9   9       18.98       25.14      7.18 o
   2   9   9        5.02       -3.54      7.26 o
   3   9   9       19.78       13.17      9.68 o
   4   9   9       19.15        3.07     13.33 o
   5   9   9        2.73       -4.32     13.68 o
   6   9   9       29.35       15.08     15.38 o
   7   9   9       29.28       23.56     24.87 o
  -7  10   9        3.33        8.71     19.96 o
  -6  10   9       46.07       54.83     26.18 o
  -5  10   9       57.47       67.87     11.51 o
  -4  10   9      201.65      214.41     13.25 o
  -3  10   9       11.82       18.02     19.64 o
  -2  10   9       78.11       81.62     10.08 o
  -1  10   9        6.68       13.42     11.57 o
   0  10   9       81.99       76.85     21.60 o
   1  10   9      279.99      266.22     18.71 o
   2  10   9       29.06       38.06      9.92 o
   3  10   9       26.87       42.30     11.32 o
   4  10   9       11.67       16.46     13.68 o
   5  10   9        0.05        2.10     17.67 o
   6  10   9       70.22       88.10     21.93 o
  -6  11   9        1.57      -21.27     21.27 o
  -5  11   9        4.99        0.71     15.08 o
  -4  11   9        0.45      -13.86     13.86 o
  -3  11   9       25.44        1.23     12.67 o
  -2  11   9        5.59      -13.21     13.21 o
  -1  11   9        4.48      -13.33     13.33 o
   0  11   9        0.22       -6.97     13.40 o
   1  11   9        5.74        6.22     14.35 o
   2  11   9        3.17        3.96     13.86 o
   3  11   9        0.04       -4.86     15.04 o
   4  11   9       33.25       32.63     15.55 o
   5  11   9       26.30       16.64     17.51 o
  -4  12   9        0.04       12.76     16.69 o
  -3  12   9        6.11      -16.12     16.12 o
  -2  12   9        1.41       -3.81     15.50 o
  -1  12   9       54.92       42.50     15.72 o
   0  12   9       40.15       20.69     14.33 o
   1  12   9       33.42       34.20     16.18 o
   2  12   9       52.36        9.89     25.86 o
   3  12   9        2.57        2.62     23.56 o
  -3  13   9        6.82       24.22     24.87 o
  -2  13   9        0.10       19.64     24.22 o
  -1  13   9        7.87      -12.29     17.35 o
   0  13   9        3.19        8.51     25.53 o
   1  13   9        0.24       14.40     22.91 o
   2  13   9        8.65        0.00     22.25 o
 -11   0  10       62.52       37.31     23.56 o
 -10   0  10       71.66       51.06     21.60 o
  -9   0  10      302.77      335.87     28.81 o
  -8   0  10      164.25      188.34     32.73 o
  -7   0  10       26.65       51.63      8.60 o
  -6   0  10       16.25       14.35      8.65 o
  -5   0  10      426.82      460.21     21.72 o
  -4   0  10      491.81      389.49     16.60 o
  -3   0  10     4384.53     4022.36    117.53 o
  -2   0  10    12593.99    12348.80    353.91 o
  -1   0  10     5207.11     5073.20    296.19 o
   0   0  10      480.79      536.12     22.68 o
   1   0  10      136.70      152.22     12.96 o
   2   0  10       18.80       31.68      6.34 o
   3   0  10     2527.84     2242.99     42.05 o
   4   0  10     2092.41     2063.06     43.25 o
   5   0  10      648.24      712.64     23.28 o
   6   0  10        5.47       -6.64      9.43 o
   7   0  10        9.71        4.38     10.52 o
   8   0  10        1.43       12.44     20.95 o
   9   0  10       24.21       53.67     24.87 o
 -11   1  10        2.34      -14.25     15.72 o
 -10   1  10       39.40       22.57     27.82 o
  -9   1  10       68.45       88.79     13.40 o
  -8   1  10       82.92       80.43     14.17 o
  -7   1  10       11.90       19.75      6.34 o
  -6   1  10      170.51      149.02      8.69 o
  -5   1  10      516.78      517.29     11.20 o
  -4   1  10        8.58        4.94      4.43 o
  -3   1  10       19.81       15.83      5.22 o
  -2   1  10      776.59      816.17     21.01 o
  -1   1  10     1971.66     1964.24     52.13 o
   0   1  10       40.79       37.71      5.50 o
   1   1  10      133.32      160.90      7.26 o
   2   1  10      300.04      255.88      7.17 o
   3   1  10      601.97      522.64      9.20 o
   4   1  10       54.63       51.49      4.62 o
   5   1  10      137.60      144.05      7.05 o
   6   1  10        6.32        3.51      6.30 o
   7   1  10        1.50       -2.50      9.05 o
   8   1  10       58.30       82.50     15.92 o
   9   1  10        7.95      -11.53     16.58 o
 -11   2  10       40.68       33.80     16.59 o
 -10   2  10       25.59       18.53     14.72 o
  -9   2  10      132.79      144.68     15.00 o
  -8   2  10      431.40      364.41     18.75 o
  -7   2  10       13.78       12.56      6.92 o
  -6   2  10       89.45       89.76      6.84 o
  -5   2  10      207.66      205.77      7.63 o
  -4   2  10     1119.66     1008.56     18.37 o
  -3   2  10      257.54      235.41      8.34 o
  -2   2  10     3483.91     3468.46     93.36 o
  -1   2  10      123.54      116.22      6.21 o
   0   2  10        5.78       18.59      4.30 o
   1   2  10      195.14      201.29      6.96 o
   2   2  10     3427.60     3536.15     54.10 o
   3   2  10     1369.99     1218.63     19.00 o
   4   2  10      788.24      721.71     12.62 o
   5   2  10      165.20      153.32      6.84 o
   6   2  10        3.18       -1.06      6.49 o
   7   2  10       14.79        0.01     13.04 o
   8   2  10       38.34       44.30     20.29 o
   9   2  10       31.31       41.89     26.84 o
 -10   3  10       17.66        5.24     22.25 o
  -9   3  10        3.78       11.09     12.01 o
  -8   3  10        0.70      -10.99     10.99 o
  -7   3  10       30.16       22.81      7.38 o
  -6   3  10       36.28       39.44      6.11 o
  -5   3  10      416.05      376.33     22.40 o
  -4   3  10       16.93       17.14      4.25 o
  -3   3  10       18.96       14.00      4.17 o
  -2   3  10       18.10       30.79      4.25 o
  -1   3  10      159.52      222.14      8.59 o
   0   3  10      343.07      338.59      8.53 o
   1   3  10      226.97      236.43      7.15 o
   2   3  10      210.74      241.86      7.06 o
   3   3  10       72.68       67.08      4.81 o
   4   3  10      116.69      122.59      6.54 o
   5   3  10       62.60       73.72      5.55 o
   6   3  10       64.02       78.16     12.27 o
   7   3  10       13.65       36.35     13.79 o
   8   3  10        6.07       37.96     24.22 o
   9   3  10       24.23       -5.89     26.18 o
 -10   4  10        6.96       -2.62     23.56 o
  -9   4  10        0.30       -7.20     20.29 o
  -8   4  10       25.02        5.42     11.63 o
  -7   4  10      215.00      218.15     18.66 o
  -6   4  10      147.21      162.70      9.04 o
  -5   4  10      100.24      100.21      5.85 o
  -4   4  10       97.59      116.66      5.87 o
  -3   4  10      526.64      519.64     12.82 o
  -2   4  10      297.46      331.05      9.00 o
  -1   4  10       90.98       93.67      5.00 o
   0   4  10     1253.31     1324.68     22.40 o
   1   4  10      586.19      533.61     11.00 o
   2   4  10      283.04      283.17      8.08 o
   3   4  10       21.85       21.67      4.68 o
   4   4  10        3.92        3.85      4.61 o
   5   4  10       47.89       45.32      7.04 o
   6   4  10      109.94      131.57     20.29 o
   7   4  10       21.37       12.44     21.60 o
   8   4  10        6.55       -3.27     22.25 o
   9   4  10       11.76       -7.85     28.15 o
 -10   5  10       20.67       23.56     24.87 o
  -9   5  10        5.79      -10.47     20.95 o
  -8   5  10        0.62        3.93     17.67 o
  -7   5  10       41.28       23.55     11.28 o
  -6   5  10        1.97        2.26      6.65 o
  -5   5  10       50.95       42.26      6.24 o
  -4   5  10      523.92      556.42     16.41 o
  -3   5  10        6.75       17.28      4.11 o
  -2   5  10       31.08       34.40      6.78 o
  -1   5  10      822.67      887.97     17.38 o
   0   5  10     1005.00      907.00     16.41 o
   1   5  10      204.91      165.47      6.45 o
   2   5  10      769.37      764.81     17.98 o
   3   5  10      162.20      150.49      5.96 o
   4   5  10       23.49       28.56      6.20 o
   5   5  10       31.82       30.58     10.53 o
   6   5  10      155.75      164.97     23.57 o
   7   5  10       55.50       47.78     21.60 o
   8   5  10        0.89      -24.87     24.87 o
 -10   6  10       31.01       39.27     23.56 o
  -9   6  10       35.83       11.78     20.29 o
  -8   6  10        6.81        1.31     20.29 o
  -7   6  10       57.77       64.80     18.98 o
  -6   6  10        1.63        2.50     12.44 o
  -5   6  10        8.68        1.17      6.26 o
  -4   6  10       79.99       72.25      9.91 o
  -3   6  10      341.08      342.06      9.95 o
  -2   6  10      486.40      510.21     22.60 o
  -1   6  10      279.45      280.32      8.43 o
   0   6  10      105.98      132.93      6.47 o
   1   6  10      194.71      179.39      6.96 o
   2   6  10      412.29      438.51     11.28 o
   3   6  10      353.29      346.51     13.99 o
   4   6  10      180.72      195.10     13.68 o
   5   6  10       62.28       44.89     12.09 o
   6   6  10      137.15      153.18     22.91 o
   7   6  10       39.94       61.53     24.22 o
   8   6  10        0.30        4.58     24.22 o
  -9   7  10       13.46        5.24     21.60 o
  -8   7  10        5.08       -1.64     13.42 o
  -7   7  10        6.70       -7.85     16.36 o
  -6   7  10        4.04       -9.03     11.54 o
  -5   7  10       48.06       48.13     10.65 o
  -4   7  10      189.60      208.31     16.63 o
  -3   7  10        0.01        5.52      5.31 o
  -2   7  10       16.63       14.95      4.83 o
  -1   7  10      677.93      725.86     15.44 o
   0   7  10        1.46       11.44      5.37 o
   1   7  10      476.20      499.72     17.15 o
   2   7  10       15.02       18.22      7.22 o
   3   7  10        1.73       -7.22      7.48 o
   4   7  10       95.66       93.83     11.63 o
   5   7  10       15.60       17.68     12.74 o
   6   7  10       39.46       15.25     13.52 o
   7   7  10        0.53        2.62     25.53 o
   8   7  10        0.29        2.62     25.53 o
  -9   8  10       18.13      -15.05     21.60 o
  -8   8  10        0.43        1.49     15.25 o
  -7   8  10      130.67      154.01     15.66 o
  -6   8  10       26.42        4.51     12.47 o
  -5   8  10        0.15      -12.44     12.44 o
  -4   8  10       37.45       27.87     10.87 o
  -3   8  10      179.44      172.94      9.61 o
  -2   8  10       16.15       27.30      7.31 o
  -1   8  10       24.87       25.61      6.26 o
   0   8  10      158.90      148.03     13.32 o
   1   8  10      118.57      130.11      9.17 o
   2   8  10        0.71        4.23     10.26 o
   3   8  10       51.60       38.95     11.57 o
   4   8  10       94.31       76.84     15.06 o
   5   8  10       14.21        3.31     16.36 o
   6   8  10        0.56      -11.54     23.56 o
   7   8  10        0.34      -24.87     26.84 o
  -8   9  10        0.09      -15.96     15.96 o
  -7   9  10        1.48       -7.08     15.04 o
  -6   9  10        1.94       -4.25     26.51 o
  -5   9  10       11.06        5.16     10.26 o
  -4   9  10      261.20      270.44     13.15 o
  -3   9  10        0.53       -7.69      9.94 o
  -2   9  10       34.48       59.18     10.38 o
  -1   9  10        4.27        3.47      7.00 o
   0   9  10       99.26       82.42      8.70 o
   1   9  10       33.95       44.02      9.10 o
   2   9  10       46.99       48.37     10.04 o
   3   9  10       34.47       29.60     10.42 o
   4   9  10       10.56      -10.64     13.60 o
   5   9  10        0.59       13.11     13.51 o
   6   9  10       33.30       41.18     15.85 o
  -7  10  10       10.31       -5.24     16.20 o
  -6  10  10       21.42       20.79     15.38 o
  -5  10  10       14.71        3.93     11.20 o
  -4  10  10       90.10       85.85     14.15 o
  -3  10  10       22.55        1.20     12.72 o
  -2  10  10        0.42       12.17      9.96 o
  -1  10  10       20.10       27.96     13.42 o
   0  10  10      127.96      152.34     15.50 o
   1  10  10      243.60      255.32     13.33 o
   2  10  10      141.90      144.63     12.20 o
   3  10  10        1.26        4.05     11.24 o
   4  10  10        7.54        0.24     15.25 o
   5  10  10        5.29        7.20     21.93 o
   6  10  10        5.62       -7.50     17.46 o
  -6  11  10        1.31      -23.56     24.87 o
  -5  11  10        4.23       -6.63     23.56 o
  -4  11  10        2.49       14.99     13.97 o
  -3  11  10       13.86       11.57     15.19 o
  -2  11  10        3.21        7.55     20.95 o
  -1  11  10       16.02       -0.15     14.44 o
   0  11  10       28.27       19.89     14.33 o
   1  11  10       21.74       12.79     13.79 o
   2  11  10        2.82       -0.57     13.79 o
   3  11  10        6.13       15.28     19.31 o
   4  11  10       67.48       57.69     20.95 o
   5  11  10       36.06       52.45     17.98 o
  -4  12  10       32.78       20.95     22.25 o
  -3  12  10        5.89      -15.50     15.50 o
  -2  12  10       44.96       49.45     16.19 o
  -1  12  10       24.09       20.43     16.64 o
   0  12  10       92.12       96.46     16.18 o
   1  12  10      144.03      140.14     20.95 o
   2  12  10        0.08       -6.58     15.72 o
   0  13  10        0.08       22.91     23.56 o
   1  13  10       49.62       61.53     26.84 o
 -11   1  11        4.18       -5.14     15.50 o
 -10   1  11       13.55       14.01     14.99 o
  -9   1  11       18.25       -1.67     17.02 o
  -8   1  11        0.29        2.64     11.54 o
  -7   1  11       95.98       94.96      8.07 o
  -6   1  11      265.78      282.21     13.42 o
  -5   1  11       22.20       23.99      6.38 o
  -4   1  11        0.26       -0.33      5.70 o
  -3   1  11      814.39      777.52     19.48 o
  -2   1  11       28.22       29.01      5.94 o
  -1   1  11        0.24        5.22      6.52 o
   0   1  11      923.29      996.34     21.45 o
   1   1  11     1059.62     1107.43     20.86 o
   2   1  11        2.73       -4.82      4.82 o
   3   1  11      218.76      222.46      6.48 o
   4   1  11      345.70      318.68      9.02 o
   5   1  11        0.70       13.54      5.89 o
   6   1  11       66.88       59.24      7.65 o
   7   1  11      158.71      140.96     15.92 o
   8   1  11       27.36       12.18     15.92 o
   9   1  11       12.81       12.17     17.98 o
 -10   2  11       53.15       43.14     15.19 o
  -9   2  11        1.98      -12.03     12.03 o
  -8   2  11        0.32       -1.81     11.74 o
  -7   2  11       39.82       35.18     10.68 o
  -6   2  11        9.38       13.52      5.95 o
  -5   2  11        2.62        3.57      5.17 o
  -4   2  11      245.87      201.47      9.24 o
  -3   2  11     1063.23     1106.60     31.28 o
  -2   2  11       20.26       43.35      5.75 o
  -1   2  11      770.80      827.38     32.54 o
   0   2  11       80.26       74.14      8.41 o
   1   2  11        9.34        5.42      4.53 o
   2   2  11      542.45      581.65     16.35 o
   3   2  11       86.17       93.30      5.61 o
   4   2  11        5.64       10.20      5.44 o
   5   2  11       52.36       48.80      5.95 o
   6   2  11        5.28        7.55      7.94 o
   7   2  11        0.45      -13.51     13.51 o
   8   2  11       82.94      103.45     16.66 o
   9   2  11       31.41       30.11     28.15 o
 -10   3  11       30.06       22.58     14.81 o
  -9   3  11       13.05       -1.04     13.04 o
  -8   3  11        0.88       -2.62     11.11 o
  -7   3  11       72.27       52.50     11.11 o
  -6   3  11        8.42       -0.22      5.36 o
  -5   3  11       32.24       43.20      5.89 o
  -4   3  11      193.44      205.02      8.29 o
  -3   3  11      614.46      513.87     19.24 o
  -2   3  11      165.42      152.63      6.82 o
  -1   3  11       30.53       24.69      4.62 o
   0   3  11      507.47      506.20     14.18 o
   1   3  11     1785.09     1733.93     29.91 o
   2   3  11      289.63      296.39     12.88 o
   3   3  11      101.54       79.38      5.58 o
   4   3  11      108.96       97.89      5.59 o
   5   3  11       27.15       32.59      5.95 o
   6   3  11      368.63      360.95     20.41 o
   7   3  11      199.96      181.34     26.19 o
   8   3  11        5.94       -1.31     24.87 o
   9   3  11        2.07      -24.22     28.14 o
 -10   4  11       91.84       86.40     24.87 o
  -9   4  11       37.81       43.20     22.25 o
  -8   4  11       28.24       14.46     11.80 o
  -7   4  11       10.70        6.17     11.45 o
  -6   4  11       72.42       49.50      7.51 o
  -5   4  11      148.08      138.44      7.23 o
  -4   4  11      638.83      623.77     19.63 o
  -3   4  11      468.31      485.05     12.99 o
  -2   4  11       89.78       94.38      5.51 o
  -1   4  11       37.38       34.64      4.75 o
   0   4  11       28.81       40.64      5.53 o
   1   4  11      862.53      808.01     17.74 o
   2   4  11     2353.24     2273.47     60.66 o
   3   4  11      385.17      341.31      8.71 o
   4   4  11       11.18        4.89      4.73 o
   5   4  11       17.37        1.47      8.49 o
   6   4  11        3.69      -13.75     19.64 o
   7   4  11        5.40      -13.09     22.91 o
   8   4  11      129.16      138.78     28.80 o
 -10   5  11       18.17        7.20     24.22 o
  -9   5  11        0.06      -20.95     20.95 o
  -8   5  11        0.21       13.09     19.64 o
  -7   5  11       18.03       18.06     11.74 o
  -6   5  11      171.49      188.22     11.96 o
  -5   5  11       26.05       18.65      6.51 o
  -4   5  11      179.49      176.15      7.13 o
  -3   5  11      212.70      203.15      7.89 o
  -2   5  11       23.55       41.88      6.02 o
  -1   5  11       63.30       70.10      5.13 o
   0   5  11      163.63      151.21      6.92 o
   1   5  11      370.27      326.74      9.83 o
   2   5  11        0.92        1.60      5.09 o
   3   5  11       15.97       14.35      5.62 o
   4   5  11       32.99       39.70      8.52 o
   5   5  11        1.48       -1.68     11.32 o
   6   5  11      120.55      121.76     24.22 o
   7   5  11        6.79       12.44     23.56 o
   8   5  11       24.06       44.51     27.49 o
  -9   6  11       36.12       20.29     19.64 o
  -8   6  11      145.61      120.45     20.95 o
  -7   6  11      102.53      136.81     21.60 o
  -6   6  11      245.77      289.61     13.92 o
  -5   6  11      275.66      284.32     14.22 o
  -4   6  11       12.86       22.04      5.48 o
  -3   6  11       39.66       51.47      5.31 o
  -2   6  11      520.72      550.06     29.66 o
  -1   6  11      875.17      850.02     29.83 o
   0   6  11      830.81      808.91     21.25 o
   1   6  11      194.45      181.54      7.50 o
   2   6  11       12.31        7.08      5.49 o
   3   6  11        7.27       -7.78      7.78 o
   4   6  11      383.82      394.19     32.41 o
   5   6  11      245.00      269.04     21.93 o
   6   6  11       92.58      126.33     24.87 o
   7   6  11       34.48       17.02     25.53 o
   8   6  11        9.73      -13.09     27.49 o
  -9   7  11        3.19       -5.24     21.60 o
  -8   7  11       18.18        8.20     14.53 o
  -7   7  11       80.66       62.18     20.29 o
  -6   7  11       54.89       43.51     25.20 o
  -5   7  11       19.74       18.47     11.33 o
  -4   7  11        0.15       11.75      7.09 o
  -3   7  11        8.48       15.00      5.60 o
  -2   7  11       12.33       14.23      6.57 o
  -1   7  11        5.14        2.27      6.66 o
   0   7  11       21.72       11.93      6.08 o
   1   7  11        2.36       14.90      6.33 o
   2   7  11       39.42       31.52     10.55 o
   3   7  11        1.17       -0.32     10.87 o
   4   7  11       19.35       26.61     12.01 o
   5   7  11       44.27       16.91     13.52 o
   6   7  11        2.26      -22.25     22.91 o
   7   7  11        6.47       22.91     24.22 o
  -8   8  11       37.68       29.55     15.25 o
  -7   8  11       93.28      106.70     16.20 o
  -6   8  11      117.29      125.62     14.53 o
  -5   8  11      132.65      116.70     13.42 o
  -4   8  11      307.08      300.75     17.36 o
  -3   8  11       13.99        4.58      7.36 o
  -2   8  11      584.08      598.08     19.53 o
  -1   8  11      849.79      819.58     19.00 o
   0   8  11      333.68      317.09     12.40 o
   1   8  11       36.76       24.80      7.82 o
   2   8  11      127.99       91.15     15.06 o
   3   8  11        9.81        8.93     11.63 o
   4   8  11      166.61      182.34     15.38 o
   5   8  11      135.23      135.03     15.23 o
   6   8  11      109.80      150.56     25.53 o
   7   8  11       47.98       52.36     26.18 o
  -8   9  11       29.03       56.82     17.81 o
  -7   9  11        3.54        0.64     15.50 o
  -6   9  11       44.54       30.49     17.02 o
  -5   9  11        0.38       -7.53     14.07 o
  -4   9  11        0.12        4.02     12.01 o
  -3   9  11      205.05      207.88     14.11 o
  -2   9  11        7.03        5.89     17.67 o
  -1   9  11       53.87       48.82     11.60 o
   0   9  11      258.70      286.69     12.84 o
   1   9  11       74.40       87.95     12.72 o
   2   9  11        0.36       11.13     12.96 o
   3   9  11      170.29      184.13     12.77 o
   4   9  11      106.82      100.51     15.38 o
   5   9  11        2.05      -14.57     14.57 o
   6   9  11        0.13      -13.09     26.84 o
  -7  10  11       29.62       28.37     17.35 o
  -6  10  11       19.91       15.52     15.84 o
  -5  10  11       45.11       38.23     11.96 o
  -4  10  11       86.61       96.47     15.66 o
  -3  10  11        1.43      -15.73     26.84 o
  -2  10  11       44.75       69.86     14.15 o
  -1  10  11      159.16      176.86     19.31 o
   0  10  11       31.81       34.69     14.35 o
   1  10  11       35.90       30.98     10.58 o
   2  10  11       56.75       40.73     11.84 o
   3  10  11        5.20       13.06     14.26 o
   4  10  11       12.06       -2.80     16.12 o
   5  10  11        7.86       -4.21     16.66 o
  -5  11  11       17.78        1.27     15.72 o
  -4  11  11        0.57       -4.32     14.61 o
  -3  11  11       21.54       32.08     14.26 o
  -2  11  11       17.44       -4.91     14.81 o
  -1  11  11       40.55       13.28     16.69 o
   0  11  11        0.01       -7.85     14.44 o
   1  11  11        2.61      -14.03     14.26 o
   2  11  11       25.30       40.38     15.72 o
   3  11  11       16.80       11.73     15.38 o
   4  11  11        5.50       -4.11     17.31 o
  -4  12  11        1.49      -22.25     22.25 o
  -3  12  11        0.09      -15.72     15.72 o
  -2  12  11        3.94      -15.96     15.96 o
  -1  12  11        9.64       10.80     16.12 o
   0  12  11        2.96        4.63     16.89 o
   1  12  11        0.03        4.95     15.84 o
   2  12  11       13.10        7.20     24.22 o
 -10   0  12       18.52        4.58     21.60 o
  -9   0  12      135.10      172.16     22.91 o
  -8   0  12       96.76       93.61     18.98 o
  -7   0  12      113.96      101.46     17.67 o
  -6   0  12       94.12      111.28     16.36 o
  -5   0  12      923.31      919.30     42.59 o
  -4   0  12      520.07      550.13     22.00 o
  -3   0  12      383.43      355.24     17.61 o
  -2   0  12      976.62      989.61     53.59 o
  -1   0  12     1757.14     1644.15     52.87 o
   0   0  12     2258.73     2271.88    102.43 o
   1   0  12     1403.00     1308.84     87.65 o
   2   0  12      654.11      640.06     49.79 o
   3   0  12      350.30      300.84     21.23 o
   4   0  12       65.98       78.82      8.88 o
   5   0  12      236.53      227.74     12.08 o
   6   0  12      407.04      438.71     32.08 o
   7   0  12      321.53      395.45     34.70 o
   8   0  12      217.58      261.86     29.46 o
 -10   1  12       20.33       24.84     15.46 o
  -9   1  12       15.21       13.67     13.86 o
  -8   1  12        2.32       -0.27     11.28 o
  -7   1  12      162.61      147.91     12.67 o
  -6   1  12      238.46      187.52     12.72 o
  -5   1  12       60.29       28.91      8.06 o
  -4   1  12      548.72      512.34     15.15 o
  -3   1  12      360.81      373.43     12.88 o
  -2   1  12      267.84      233.87     11.80 o
  -1   1  12     2230.26     2263.65     74.14 o
   0   1  12       24.73       25.38      6.97 o
   1   1  12      136.97      138.19      8.87 o
   2   1  12      524.81      466.84     14.15 o
   3   1  12      172.96      195.82      8.26 o
   4   1  12       71.23       58.56      6.11 o
   5   1  12      124.60      109.38      7.42 o
   6   1  12      390.73      373.39     15.41 o
   7   1  12       34.94       32.13     14.79 o
   8   1  12        6.31        2.70     21.93 o
 -10   2  12       31.04       31.57     15.46 o
  -9   2  12       78.44       86.90     16.69 o
  -8   2  12      110.31      112.30     12.67 o
  -7   2  12      103.89       89.39     12.47 o
  -6   2  12       30.04       27.63      8.34 o
  -5   2  12      537.20      544.92     18.15 o
  -4   2  12      349.97      356.00     24.13 o
  -3   2  12      223.67      224.83      9.52 o
  -2   2  12      576.51      528.96     28.36 o
  -1   2  12      918.98      840.37     31.81 o
   0   2  12      846.28      842.23     22.06 o
   1   2  12      340.22      292.35      9.93 o
   2   2  12      976.76      951.47     27.40 o
   3   2  12      159.08      160.85      7.09 o
   4   2  12      114.87       86.71      7.65 o
   5   2  12       33.51       49.19      7.57 o
   6   2  12      252.41      256.66     12.79 o
   7   2  12       30.36       29.20     15.19 o
   8   2  12       17.79        7.85     22.91 o
 -10   3  12        2.40        1.15     15.38 o
  -9   3  12        9.28       -4.35     13.51 o
  -8   3  12       31.00       39.31     12.93 o
  -7   3  12        9.55        7.87     11.28 o
  -6   3  12       10.54        6.53      7.38 o
  -5   3  12      267.45      275.43     16.19 o
  -4   3  12       80.06       67.79     10.90 o
  -3   3  12        0.75        6.41      6.05 o
  -2   3  12       49.87       66.91      6.55 o
  -1   3  12        9.35       13.42      5.26 o
   0   3  12       70.79       63.65      6.06 o
   1   3  12        0.53       -2.51      5.73 o
   2   3  12        4.24       -4.19      5.67 o
   3   3  12      881.84      803.22     18.32 o
   4   3  12       58.48       39.75      5.73 o
   5   3  12       36.94       49.03      7.25 o
   6   3  12       20.17       13.83     22.58 o
   7   3  12       58.00       67.42     22.26 o
   8   3  12        0.02       -4.58     25.53 o
 -10   4  12        0.65       13.09     21.60 o
  -9   4  12       29.76       21.60     22.25 o
  -8   4  12       20.98       20.65     12.57 o
  -7   4  12        9.89       -7.88     11.54 o
  -6   4  12       51.57       69.54     11.11 o
  -5   4  12        1.78        4.16      5.62 o
  -4   4  12       58.66       56.11      6.95 o
  -3   4  12      126.64      145.75      8.93 o
  -2   4  12      242.76      279.86     13.58 o
  -1   4  12       50.75       47.78      5.93 o
   0   4  12      269.36      252.57      9.38 o
   1   4  12      193.01      178.65      8.50 o
   2   4  12      622.65      557.36     15.67 o
   3   4  12      393.67      436.50     15.38 o
   4   4  12      120.39      153.95      9.71 o
   5   4  12       18.21       10.58      8.60 o
   6   4  12       20.20       28.15     19.64 o
   7   4  12       26.30       14.40     24.22 o
   8   4  12       31.35       10.47     26.84 o
 -10   5  12       12.00      -24.87     24.87 o
  -9   5  12       14.99       30.76     22.91 o
  -8   5  12       28.15       29.45     18.98 o
  -7   5  12       45.66       30.11     12.03 o
  -6   5  12       86.73      105.82     10.69 o
  -5   5  12      149.61      139.14      8.04 o
  -4   5  12      172.79      182.45      7.44 o
  -3   5  12       52.68       69.27      6.38 o
  -2   5  12      167.44      181.69     16.82 o
  -1   5  12       81.01       78.73      7.22 o
   0   5  12       95.79       98.49      9.16 o
   1   5  12      140.48      126.78      6.89 o
   2   5  12      233.35      228.63     10.64 o
   3   5  12      354.03      397.19     11.65 o
   4   5  12        2.13        7.83     10.81 o
   5   5  12      155.24      148.19     14.07 o
   6   5  12      108.09      109.32     22.26 o
   7   5  12       88.52       58.26     23.56 o
   8   5  12       59.69       41.24     28.80 o
  -9   6  12        1.67      -11.78     19.64 o
  -8   6  12        6.94        7.85     21.60 o
  -7   6  12        0.20        3.27     18.98 o
  -6   6  12       28.69       45.47     10.19 o
  -5   6  12        4.56        3.02      8.84 o
  -4   6  12        2.95       15.30      5.87 o
  -3   6  12        8.63       34.07      8.19 o
  -2   6  12       49.90       58.79     11.34 o
  -1   6  12       18.81       29.39      7.75 o
   0   6  12      905.10      918.15     28.21 o
   1   6  12       68.64       57.77      7.19 o
   2   6  12       40.80       39.62      7.10 o
   3   6  12       14.86       15.35     11.65 o
   4   6  12       47.54       58.51     12.47 o
   5   6  12        0.23      -15.05     15.05 o
   6   6  12        5.27       23.56     20.95 o
   7   6  12       17.79       -5.89     22.91 o
  -9   7  12       26.25       20.29     21.60 o
  -8   7  12        9.74      -22.25     22.25 o
  -7   7  12       14.99        9.82     19.64 o
  -6   7  12        5.23        8.94     12.72 o
  -5   7  12        0.65        2.06     10.81 o
  -4   7  12      199.12      237.34     33.57 o
  -3   7  12      182.20      201.59     20.79 o
  -2   7  12      137.51      157.72      9.25 o
  -1   7  12      238.40      259.02     10.85 o
   0   7  12        4.83        6.20      6.40 o
   1   7  12      130.79      121.66     12.92 o
   2   7  12      130.47      133.98     12.40 o
   3   7  12      230.45      204.95     27.82 o
   4   7  12       12.92       -8.67     12.11 o
   5   7  12       25.02       26.69     15.71 o
   6   7  12        3.68       15.05     22.25 o
   7   7  12        6.82       -5.89     27.49 o
  -8   8  12        0.95      -15.46     15.46 o
  -7   8  12       26.36       41.89     19.64 o
  -6   8  12       81.93       83.65     14.33 o
  -5   8  12        2.76       16.39     16.04 o
  -4   8  12        3.00       -0.94     11.08 o
  -3   8  12       88.00       96.92     13.11 o
  -2   8  12       50.80       43.08      7.54 o
  -1   8  12       48.19       57.73      7.13 o
   0   8  12      177.77      157.32      9.40 o
   1   8  12        4.59       -6.51     11.37 o
   2   8  12        1.64       -7.62     11.74 o
   3   8  12        4.83        6.93     11.74 o
   4   8  12       81.09      101.43     18.33 o
   5   8  12       61.05       61.51     15.25 o
   6   8  12        4.47      -13.09     26.18 o
  -7   9  12        4.24      -15.72     15.72 o
  -6   9  12        2.83        6.15     15.25 o
  -5   9  12        3.35        2.62     13.42 o
  -4   9  12       31.48       32.40     13.42 o
  -3   9  12        2.33       -0.96     11.93 o
  -2   9  12        1.42       17.02     18.33 o
  -1   9  12       22.89      -10.82     11.11 o
   0   9  12        2.35       -2.88      8.94 o
   1   9  12      111.66      100.35     29.11 o
   2   9  12       15.90       13.50     13.14 o
   3   9  12        7.91      -12.93     12.93 o
   4   9  12        2.33       12.95     28.14 o
   5   9  12        2.84        4.45     16.19 o
   6   9  12        3.53        8.51     27.49 o
  -7  10  12       28.19       16.36     22.91 o
  -6  10  12        1.15      -14.25     15.50 o
  -5  10  12        6.84       -9.15     11.32 o
  -4  10  12       19.43       11.45     14.35 o
  -3  10  12      250.34      206.22     24.88 o
  -2  10  12       23.91       15.71     19.64 o
  -1  10  12      120.35      113.90     20.29 o
   0  10  12        8.81       15.05     20.95 o
   1  10  12        5.10       -7.15     10.92 o
   2  10  12       14.44        0.93     11.96 o
   3  10  12       86.75       97.73     16.64 o
   4  10  12       33.84       43.48     16.04 o
   5  10  12       10.47       -8.68     17.51 o
  -5  11  12        5.04      -11.78     22.25 o
  -4  11  12        2.87      -12.62     16.12 o
  -3  11  12        2.99      -13.46     15.92 o
  -2  11  12        2.47       -0.55     15.71 o
  -1  11  12       17.33       -7.04     14.99 o
   0  11  12        2.03        1.84     17.02 o
   1  11  12       12.18       -8.12     15.72 o
   2  11  12       28.84       17.39     15.46 o
   3  11  12       13.25       16.02     17.35 o
  -4  12  12       31.53       -5.24     24.22 o
  -3  12  12       45.81       45.82     22.25 o
  -2  12  12       29.89       -3.27     24.22 o
  -1  12  12       16.20      -24.87     24.87 o
   0  12  12        1.94      -20.95     24.87 o
   1  12  12       47.11       52.36     25.53 o
   2  12  12       49.92       12.44     24.22 o
 -10   1  13        2.76        7.23     14.79 o
  -9   1  13       10.39        9.49     21.93 o
  -8   1  13        5.36       -4.62     12.01 o
  -7   1  13       18.59       11.93     11.33 o
  -6   1  13       32.81       26.92     10.34 o
  -5   1  13        0.36        0.37      9.49 o
  -4   1  13       62.17       46.29      9.48 o
  -3   1  13      183.95      154.48     10.33 o
  -2   1  13      168.33      172.46     10.95 o
  -1   1  13       34.53       22.31     10.10 o
   0   1  13      409.36      492.13     26.14 o
   1   1  13       36.84       56.59      8.63 o
   2   1  13      136.25      118.14     12.38 o
   3   1  13      207.56      195.97      8.70 o
   4   1  13      105.94      118.83      7.54 o
   5   1  13      156.85      158.58      9.94 o
   6   1  13        2.39       30.03     13.51 o
   7   1  13        4.31       -3.34     15.46 o
   8   1  13        0.31      -17.35     17.35 o
 -10   2  13       13.56       23.31     14.79 o
  -9   2  13        9.91        3.06     13.65 o
  -8   2  13        0.18        0.18     12.67 o
  -7   2  13        6.24       -2.76     16.69 o
  -6   2  13        0.95       -5.92      9.69 o
  -5   2  13        0.88        5.87     13.42 o
  -4   2  13       90.07       80.46      9.58 o
  -3   2  13       19.81        3.91      7.79 o
  -2   2  13      861.74      734.20     22.85 o
  -1   2  13      996.56     1025.24     53.04 o
   0   2  13      252.61      287.26     19.99 o
   1   2  13       87.81       93.52      8.09 o
   2   2  13     1469.31     1451.04     40.90 o
   3   2  13       28.99       28.38      5.94 o
   4   2  13       17.86       24.94      5.99 o
   5   2  13      321.15      369.90     13.93 o
   6   2  13      393.91      466.67     24.22 o
   7   2  13       36.66       53.14     15.72 o
   8   2  13        0.36        5.24     23.56 o
 -10   3  13        8.45       15.55     20.95 o
  -9   3  13        0.18        5.24     22.25 o
  -8   3  13       18.85       24.60     13.14 o
  -7   3  13        5.38        3.72     11.54 o
  -6   3  13       20.42       10.38     11.33 o
  -5   3  13      365.33      364.56     19.64 o
  -4   3  13        0.41       -0.46      8.58 o
  -3   3  13       35.99       33.88      7.63 o
  -2   3  13      234.84      280.30     13.72 o
  -1   3  13        5.42        5.31      6.88 o
   0   3  13       80.79       99.82      7.56 o
   1   3  13       70.34       52.89      7.60 o
   2   3  13      164.67      137.33      9.14 o
   3   3  13       70.49       76.86      7.07 o
   4   3  13      615.73      578.96     14.68 o
   5   3  13      159.68      164.94      9.08 o
   6   3  13       11.82       13.09     13.88 o
   7   3  13        3.18       19.64     21.60 o
   8   3  13       12.67      -14.40     26.84 o
 -10   4  13       43.72       20.29     25.53 o
  -9   4  13       28.99       34.04     23.56 o
  -8   4  13       39.23       27.05     14.11 o
  -7   4  13       30.84       12.19     12.44 o
  -6   4  13        5.36       -0.98     11.08 o
  -5   4  13       88.13       65.98      9.53 o
  -4   4  13        2.42        2.31      7.71 o
  -3   4  13      616.49      535.89     21.62 o
  -2   4  13      930.50      860.17     39.06 o
  -1   4  13     1670.16     1706.20     83.80 o
   0   4  13      485.87      471.18     29.02 o
   1   4  13      241.00      217.18     10.61 o
   2   4  13      264.21      217.54      9.57 o
   3   4  13       46.35       36.34      7.39 o
   4   4  13       64.65       82.67      8.25 o
   5   4  13      250.98      240.93     11.91 o
   6   4  13      295.23      262.54     26.19 o
   7   4  13        6.57       13.09     24.87 o
   8   4  13       11.66      -22.25     27.49 o
  -9   5  13        0.90      -22.25     22.25 o
  -8   5  13       12.64       26.18     20.95 o
  -7   5  13       11.03      -10.62     12.93 o
  -6   5  13       65.17       62.95     12.96 o
  -5   5  13      143.66      150.28     11.13 o
  -4   5  13       81.83       84.73      9.08 o
  -3   5  13      133.28      126.95     15.87 o
  -2   5  13        8.55       21.37      6.60 o
  -1   5  13      238.15      228.61     19.97 o
   0   5  13       70.27       49.20      7.40 o
   1   5  13      100.77      110.30      8.63 o
   2   5  13       43.14       38.18      7.18 o
   3   5  13        0.20       -7.84      7.84 o
   4   5  13       10.81       -1.49     11.54 o
   5   5  13       15.89       16.85     13.09 o
   6   5  13        5.24       15.71     20.95 o
   7   5  13        6.57      -17.67     22.91 o
  -9   6  13       47.36       26.18     24.87 o
  -8   6  13       27.23       34.04     22.91 o
  -7   6  13      173.27      185.92     23.57 o
  -6   6  13       25.86       41.73     11.06 o
  -5   6  13      382.78      438.28     29.73 o
  -4   6  13       53.63       58.99      7.85 o
  -3   6  13      263.08      257.06     14.93 o
  -2   6  13      192.43      214.17     18.80 o
  -1   6  13       92.71       90.51     13.61 o
   0   6  13        0.08       12.27      7.63 o
   1   6  13      512.33      535.52     18.58 o
   2   6  13      360.01      415.46     16.85 o
   3   6  13      208.73      228.27     19.65 o
   4   6  13      165.17      156.43     14.53 o
   5   6  13       99.35       64.13     14.07 o
   6   6  13        3.57        0.65     20.95 o
   7   6  13        0.65        9.82     24.22 o
  -8   7  13        2.05      -10.47     22.91 o
  -7   7  13       31.29       30.76     21.60 o
  -6   7  13       19.33       12.13     13.18 o
  -5   7  13       28.74        9.16     12.50 o
  -4   7  13        0.61       -3.89     10.60 o
  -3   7  13      100.72       99.05     17.01 o
  -2   7  13      131.47      141.98     18.97 o
  -1   7  13       51.87       46.06      7.67 o
   0   7  13       13.98       14.60      6.96 o
   1   7  13       60.45       70.05     18.67 o
   2   7  13       65.23       41.75     10.97 o
   3   7  13        0.39       -3.50     12.67 o
   4   7  13      176.02      190.24     16.78 o
   5   7  13       10.51        3.71     14.62 o
   6   7  13       10.09       21.60     22.91 o
  -8   8  13       23.64       16.76     16.39 o
  -7   8  13       80.06       87.71     23.56 o
  -6   8  13      106.22      120.54     15.50 o
  -5   8  13       74.46       88.54     14.35 o
  -4   8  13      276.30      270.85     16.18 o
  -3   8  13      138.00      150.49     31.30 o
  -2   8  13        3.79        4.34     10.90 o
  -1   8  13       72.74       73.66      8.76 o
   0   8  13      203.93      209.03     11.23 o
   1   8  13       75.70      116.67     12.94 o
   2   8  13      476.11      467.00     22.26 o
   3   8  13      145.93      152.98     25.53 o
   4   8  13       46.89       50.02     23.56 o
   5   8  13        8.01       -6.55     15.41 o
   6   8  13        4.08       23.56     27.49 o
  -7   9  13        3.80        3.77     15.96 o
  -6   9  13        4.07      -17.67     18.33 o
  -5   9  13        7.45      -11.13     13.88 o
  -4   9  13       27.60       12.86     12.93 o
  -3   9  13        4.54       -0.63     15.38 o
  -2   9  13       96.46       98.84     19.64 o
  -1   9  13        3.60      -13.61     13.61 o
   0   9  13       11.77       17.59     11.81 o
   1   9  13       19.05      -14.71     28.77 o
   2   9  13        5.24       18.14     12.72 o
   3   9  13        2.12      -16.74     22.25 o
   4   9  13        8.94        9.86     18.65 o
   5   9  13       28.83       -5.79     17.67 o
  -6  10  13       16.86       -1.96     22.25 o
  -5  10  13        7.78        8.88     12.58 o
  -4  10  13       62.65       51.06     22.26 o
  -3  10  13       79.44       92.30     22.26 o
  -2  10  13        0.68      -12.44     18.33 o
  -1  10  13       76.32       47.13     21.60 o
   0  10  13       72.53       72.66     22.26 o
   1  10  13        1.11       -3.60     13.88 o
   2  10  13       75.14       69.26     13.22 o
   3  10  13       36.86       25.92     21.27 o
   4  10  13       10.25      -12.25     16.19 o
  -5  11  13       33.53       20.95     23.56 o
  -4  11  13        0.02        4.58     20.29 o
  -3  11  13       12.10       17.02     17.31 o
  -2  11  13        0.06        9.12     15.05 o
  -1  11  13       18.52        9.56     15.04 o
   0  11  13       15.91        1.64     16.66 o
   1  11  13       15.38       -2.06     15.19 o
   2  11  13        0.17      -22.25     22.25 o
   3  11  13        1.68      -15.05     23.56 o
   0  12  13        0.22        7.20     23.56 o
 -10   0  14       32.29       -1.31     22.91 o
  -9   0  14       32.13       15.71     20.95 o
  -8   0  14       86.98      104.08     21.60 o
  -7   0  14       55.07       81.17     17.02 o
  -6   0  14       16.09       18.33     15.05 o
  -5   0  14      642.10      573.76     31.44 o
  -4   0  14      670.00      605.90     34.06 o
  -3   0  14     1447.40     1303.42     57.70 o
  -2   0  14     1048.86      994.18     47.19 o
  -1   0  14      714.41      786.12     41.27 o
   0   0  14       62.34      103.42     24.22 o
   1   0  14       24.76       43.52     14.73 o
   2   0  14       32.82       35.33     15.38 o
   3   0  14      458.08      440.87     16.91 o
   4   0  14      521.15      553.85     19.66 o
   5   0  14      388.29      418.86     27.17 o
   6   0  14      224.41      262.52     26.84 o
   7   0  14        3.66       -8.51     23.56 o
   8   0  14        9.46       13.75     26.18 o
 -10   1  14        0.63      -15.77     23.89 o
  -9   1  14       29.47       -0.43     14.79 o
  -8   1  14       24.47        4.36     12.67 o
  -7   1  14        9.93        0.65     12.50 o
  -6   1  14       31.01       34.20     11.08 o
  -5   1  14       94.79      103.14     11.74 o
  -4   1  14      471.65      490.60     21.44 o
  -3   1  14       17.96       37.96     10.87 o
  -2   1  14      783.71      682.19     26.39 o
  -1   1  14      166.46      179.74     15.85 o
   0   1  14       72.84       99.27     16.64 o
   1   1  14       62.22       38.69      9.89 o
   2   1  14      495.78      433.53     14.48 o
   3   1  14      107.29      103.48     10.74 o
   4   1  14        5.29        0.05      7.86 o
   5   1  14      104.40       97.25     13.43 o
   6   1  14       15.98       11.84     14.11 o
   7   1  14       38.96       40.58     21.60 o
   8   1  14       52.64       35.80     19.20 o
 -10   2  14       23.43        4.04     16.18 o
  -9   2  14       34.52       26.18     13.40 o
  -8   2  14       22.14       14.20     13.86 o
  -7   2  14      233.52      271.01     27.50 o
  -6   2  14        9.44       10.47     10.18 o
  -5   2  14       65.19       60.47     12.01 o
  -4   2  14      632.63      568.01     23.57 o
  -3   2  14      993.62      952.93     32.40 o
  -2   2  14      441.28      434.61     22.92 o
  -1   2  14      717.62      733.30     81.56 o
   0   2  14      240.29      260.54     11.33 o
   1   2  14       14.35       16.81     13.42 o
   2   2  14       69.07       59.66      7.26 o
   3   2  14      422.53      422.51     11.50 o
   4   2  14      356.20      352.35     13.73 o
   5   2  14       81.90       84.53     15.75 o
   6   2  14       79.31       66.14     15.04 o
   7   2  14       11.85        4.22     16.58 o
   8   2  14        6.06       -3.27     27.49 o
 -10   3  14        0.05      -15.46     15.46 o
  -9   3  14       12.50      -12.90     14.53 o
  -8   3  14        4.47      -12.50     12.50 o
  -7   3  14        0.05      -14.04     16.69 o
  -6   3  14       11.03       23.76     11.74 o
  -5   3  14      119.71      104.41     12.21 o
  -4   3  14      371.92      357.31     18.64 o
  -3   3  14       16.70       35.38      8.84 o
  -2   3  14       10.12       12.80      8.98 o
  -1   3  14       37.18       34.74      8.23 o
   0   3  14      187.54      204.16     11.72 o
   1   3  14      832.07      801.88     33.47 o
   2   3  14      226.22      239.38     12.25 o
   3   3  14       41.37       48.52     10.66 o
   4   3  14        8.53        9.81      7.47 o
   5   3  14       23.77       34.13     12.32 o
   6   3  14        2.33        0.09     15.46 o
   7   3  14       72.76       45.82     26.18 o
  -9   4  14        3.97        4.58     22.91 o
  -8   4  14       24.04       20.73     14.07 o
  -7   4  14       12.47       24.99     13.40 o
  -6   4  14       78.29       59.25     13.19 o
  -5   4  14       82.12       90.95     13.40 o
  -4   4  14       54.68       75.85     19.42 o
  -3   4  14       11.82        8.72      9.10 o
  -2   4  14      562.93      592.99     25.24 o
  -1   4  14       11.82       22.28      8.98 o
   0   4  14      858.35      905.57     55.65 o
   1   4  14      428.40      508.84     16.29 o
   2   4  14       61.49       69.27      9.09 o
   3   4  14       44.75       27.90      8.27 o
   4   4  14       73.05       74.79      8.28 o
   5   4  14        8.43       22.32     13.68 o
   6   4  14        3.97       -1.31     20.95 o
   7   4  14       28.62       37.31     27.49 o
  -9   5  14        4.07      -20.95     20.95 o
  -8   5  14        0.32       20.29     21.60 o
  -7   5  14        0.75        5.27     13.14 o
  -6   5  14        1.59        1.02     12.01 o
  -5   5  14      114.65      123.17     13.60 o
  -4   5  14        1.66       18.51      9.58 o
  -3   5  14       80.58       80.42      8.25 o
  -2   5  14       80.83       78.64      7.77 o
  -1   5  14       41.17       62.26      7.61 o
   0   5  14        7.65       23.62     11.71 o
   1   5  14       11.78       14.54      8.54 o
   2   5  14        3.10       -5.75     10.28 o
   3   5  14        8.02       13.77     12.11 o
   4   5  14        3.39      -12.24     38.83 o
   5   5  14      148.74      162.64     26.51 o
   6   5  14       17.50       36.65     24.87 o
   7   5  14       13.81       13.75     26.84 o
  -9   6  14        3.64       -9.16     24.22 o
  -8   6  14        0.23      -20.29     22.25 o
  -7   6  14       21.29        5.89     18.98 o
  -6   6  14       32.63       38.23     18.27 o
  -5   6  14       28.46       38.46     11.10 o
  -4   6  14        8.45       19.01      8.07 o
  -3   6  14      270.44      287.62     12.19 o
  -2   6  14      792.76      787.47     50.89 o
  -1   6  14        0.14       13.50     10.23 o
   0   6  14      223.19      229.97     14.17 o
   1   6  14      158.66      149.54     13.98 o
   2   6  14       80.53       77.73     13.85 o
   3   6  14       28.45        5.20     12.81 o
   4   6  14      144.62      121.43     18.00 o
   5   6  14       45.33       39.67     14.78 o
   6   6  14        1.96        5.89     22.91 o
  -8   7  14        9.22       -4.58     24.22 o
  -7   7  14       11.22      -10.47     18.98 o
  -6   7  14        0.06       12.33     26.51 o
  -5   7  14        5.80       -3.17     13.18 o
  -4   7  14       11.12       21.99     11.04 o
  -3   7  14       57.10       67.41      9.92 o
  -2   7  14       30.26       40.93     10.11 o
  -1   7  14      125.27      140.49      9.85 o
   0   7  14       21.98       28.35      9.59 o
   1   7  14        4.55       -6.08     11.78 o
   2   7  14       50.62       24.59     12.07 o
   3   7  14        2.96       -5.00     52.55 o
   4   7  14       67.63       87.74     18.33 o
   5   7  14       63.38       66.31     15.46 o
   6   7  14        1.26       -9.82     23.56 o
  -7   8  14        2.71      -13.75     22.25 o
  -6   8  14       50.35       50.40     15.27 o
  -5   8  14       37.62       37.95     14.11 o
  -4   8  14        0.37       13.86     12.72 o
  -3   8  14       50.51       80.40     17.00 o
  -2   8  14       29.64       11.21     11.67 o
  -1   8  14       10.44       30.23     28.82 o
   0   8  14       62.32       83.30     12.30 o
   1   8  14      102.53       91.14     12.70 o
   2   8  14       26.51       25.44     26.25 o
   3   8  14       17.73      -10.42     13.86 o
   4   8  14        2.81       -0.94     17.67 o
   5   8  14       12.75        8.11     15.72 o
  -7   9  14        4.10       -1.96     24.22 o
  -6   9  14        0.00      -12.58     15.04 o
  -5   9  14        0.09      -10.60     14.53 o
  -4   9  14       33.45       -1.73     14.33 o
  -3   9  14       42.65       24.87     18.98 o
  -2   9  14       27.06        5.89     20.29 o
  -1   9  14       31.45       42.98     13.15 o
   0   9  14       10.13      -10.34     25.12 o
   1   9  14        4.94      -22.16     41.63 o
   2   9  14        0.50       -0.13     13.18 o
   3   9  14       29.19       25.35     15.09 o
   4   9  14        8.84       -1.10     15.96 o
  -6  10  14       23.00        9.16     22.91 o
  -5  10  14        6.52      -18.98     18.98 o
  -4  10  14        0.89       13.09     22.91 o
  -3  10  14      126.11      106.70     21.60 o
  -2  10  14       19.92        7.85     22.25 o
  -1  10  14       59.31       47.78     20.95 o
   0  10  14       42.82       47.13     20.95 o
   1  10  14       27.76       36.12     15.65 o
   2  10  14        0.22       -9.63     16.18 o
   3  10  14       17.29       -8.63     16.12 o
  -4  11  14       23.69      -12.44     22.91 o
  -3  11  14       11.95      -22.91     24.22 o
  -2  11  14       28.60       48.11     18.05 o
  -1  11  14       14.26       15.08     27.16 o
   0  11  14        9.13       -0.65     23.56 o
   1  11  14        0.20      -13.09     22.91 o
 -10   1  15        0.81      -15.65     15.65 o
  -9   1  15        1.13      -14.33     14.33 o
  -8   1  15       16.46       -3.89     13.14 o
  -7   1  15       11.03        8.18     12.39 o
  -6   1  15        0.14       -3.60     12.03 o
  -5   1  15       62.34       61.46     17.35 o
  -4   1  15        4.18       18.98     10.18 o
  -3   1  15       46.01       21.57     15.71 o
  -2   1  15      148.24      151.40     14.79 o
  -1   1  15        0.17        4.88     14.15 o
   0   1  15       21.01       29.47     23.56 o
   1   1  15      175.23      198.90     15.92 o
   2   1  15       62.02       67.03     12.75 o
   3   1  15       35.87       40.85     15.98 o
   4   1  15       30.00       47.79     11.90 o
   5   1  15       24.78       26.56     13.37 o
   6   1  15        8.34       -0.78     15.72 o
   7   1  15       59.29       74.11     18.96 o
  -9   2  15        5.56       -6.29     15.72 o
  -8   2  15        3.64      -13.60     13.60 o
  -7   2  15        7.75        3.13     11.33 o
  -6   2  15        4.80        1.96     12.50 o
  -5   2  15       20.65        1.21     10.69 o
  -4   2  15      411.76      390.41     20.29 o
  -3   2  15       41.45       42.94     12.21 o
  -2   2  15       27.08       20.41     12.74 o
  -1   2  15       68.84       99.03     15.19 o
   0   2  15       97.93      136.25     12.67 o
   1   2  15      146.81      122.58     11.77 o
   2   2  15      114.06      123.55     14.88 o
   3   2  15      281.69      335.51     31.18 o
   4   2  15        3.06       -8.61     15.87 o
   5   2  15        5.03      -17.50     17.50 o
   6   2  15        2.99      -11.32     15.65 o
   7   2  15       22.37       23.24     16.66 o
  -9   3  15        8.77      -12.76     14.81 o
  -8   3  15       34.70       14.51     15.05 o
  -7   3  15       27.36       41.21     12.93 o
  -6   3  15      155.15      145.69     15.04 o
  -5   3  15        0.27      -11.14     11.33 o
  -4   3  15      100.21       58.91     12.67 o
  -3   3  15      209.01      175.21     14.62 o
  -2   3  15        2.49       14.78      9.97 o
  -1   3  15      101.24       83.19      8.71 o
   0   3  15      319.85      286.73     12.64 o
   1   3  15      251.92      253.52     18.81 o
   2   3  15       90.44       88.30     10.11 o
   3   3  15      172.72      165.21      9.93 o
   4   3  15       76.11       70.62     13.02 o
   5   3  15        0.46        1.54     13.57 o
   6   3  15       15.74       21.63     19.96 o
   7   3  15      208.95      180.03     31.42 o
  -9   4  15       25.73       29.78     15.27 o
  -8   4  15       18.70       18.72     15.25 o
  -7   4  15       44.39       34.82     14.33 o
  -6   4  15       13.53       16.57     12.67 o
  -5   4  15       88.79       68.81     12.86 o
  -4   4  15      119.67      104.60     10.70 o
  -3   4  15      529.05      597.69     37.25 o
  -2   4  15      211.88      223.26     15.12 o
  -1   4  15        2.83       15.50      7.47 o
   0   4  15        1.10       -1.02      7.75 o
   1   4  15       35.87       24.22     13.03 o
   2   4  15       12.70        3.13     10.48 o
   3   4  15      524.43      533.13     16.74 o
   4   4  15       99.24      101.34     10.67 o
   5   4  15        0.55      -11.78     19.64 o
   6   4  15       60.06       79.20     26.18 o
   7   4  15       16.63       -0.65     24.87 o
  -9   5  15       12.85       -0.65     24.87 o
  -8   5  15       23.11       15.71     22.25 o
  -7   5  15        5.89       -3.88     13.79 o
  -6   5  15        0.71        3.57     13.65 o
  -5   5  15      136.50      122.52     12.28 o
  -4   5  15       10.31       22.56     10.33 o
  -3   5  15       23.78       18.36      8.30 o
  -2   5  15       16.62       33.19     17.95 o
  -1   5  15       73.64       82.95     17.86 o
   0   5  15      311.77      286.87     14.20 o
   1   5  15        4.07        8.33     13.39 o
   2   5  15       13.87        7.65     12.09 o
   3   5  15       51.68       50.44      9.79 o
   4   5  15        4.20       -2.63     51.22 o
   5   5  15        4.55        0.00     19.64 o
   6   5  15       19.06       43.20     23.56 o
  -8   6  15       54.57       74.62     24.87 o
  -7   6  15       75.00      104.73     23.56 o
  -6   6  15       33.34       45.34     15.25 o
  -5   6  15      114.75      134.71     12.42 o
  -4   6  15      124.79      140.84     12.84 o
  -3   6  15        4.35       18.77      7.96 o
  -2   6  15       79.27       90.18     14.17 o
  -1   6  15      418.87      488.22     27.31 o
   0   6  15      174.55      183.80     25.96 o
   1   6  15      227.82      205.18     12.60 o
   2   6  15      167.93      155.68     13.57 o
   3   6  15       28.21       35.88     12.87 o
   4   6  15        8.34       11.36     13.65 o
   5   6  15       52.45       46.45     15.25 o
   6   6  15       37.58       32.73     26.84 o
  -8   7  15        1.40      -11.78     24.22 o
  -7   7  15        1.81        7.20     20.29 o
  -6   7  15       84.07       87.45     21.60 o
  -5   7  15      105.23       78.10     15.04 o
  -4   7  15        2.81        5.76     17.86 o
  -3   7  15       34.13       33.99     11.64 o
  -2   7  15        2.46       15.20      9.16 o
  -1   7  15        2.18        7.33     25.95 o
   0   7  15       14.39       30.46     10.24 o
   1   7  15       42.44       54.56     12.93 o
   2   7  15        7.45        7.15     16.36 o
   3   7  15      155.24      155.48     42.97 o
   4   7  15       33.33       19.55     16.04 o
   5   7  15       25.63       33.25     16.49 o
  -7   8  15       37.03       30.11     24.22 o
  -6   8  15       38.43       14.28     15.96 o
  -5   8  15       37.19       61.15     15.25 o
  -4   8  15        8.36      -10.20     13.60 o
  -3   8  15      241.07      247.85     31.23 o
  -2   8  15      104.89      154.36     24.04 o
  -1   8  15      133.09      208.26     31.45 o
   0   8  15      171.08      164.98     15.59 o
   1   8  15       58.99       17.68     23.91 o
   2   8  15       16.19       10.15     26.61 o
   3   8  15       61.07       49.06     15.92 o
   4   8  15        7.96       -4.01     16.12 o
   5   8  15       50.00       62.47     20.62 o
  -6   9  15        1.06       -9.82     16.20 o
  -5   9  15        8.89        4.28     22.25 o
  -4   9  15       13.63       -6.28     14.72 o
  -3   9  15       11.73       39.93     19.64 o
  -2   9  15        8.23        0.65     20.95 o
  -1   9  15        5.99       11.54     25.40 o
   0   9  15        3.95       -1.31     20.67 o
   1   9  15       15.84        0.51     23.79 o
   2   9  15       17.88        8.49     14.79 o
   3   9  15       30.57       22.01     15.72 o
   4   9  15       29.46       29.00     17.78 o
  -5  10  15        4.45      -23.56     24.22 o
  -4  10  15        2.20      -20.29     20.29 o
  -3  10  15      176.02      193.77     24.88 o
  -2  10  15        7.91       26.18     23.56 o
  -1  10  15        9.84       -3.93     23.56 o
   0  10  15       38.37       16.36     24.22 o
   1  10  15        0.70        1.06     28.80 o
   2  10  15        4.40       -8.51     21.60 o
   0  11  15        6.05       47.78     25.53 o
  -9   0  16        0.40      -22.25     22.25 o
  -8   0  16       28.11       13.09     18.33 o
  -7   0  16      288.32      250.75     24.88 o
  -6   0  16       49.21       43.20     18.98 o
  -5   0  16      561.37      566.48     34.05 o
  -4   0  16      201.97      232.41     21.60 o
  -3   0  16       20.58       11.78     15.71 o
  -2   0  16      111.50       62.84     20.29 o
  -1   0  16      974.39      888.48     51.76 o
   0   0  16      381.52      411.21     37.32 o
   1   0  16      781.28      820.66    134.29 o
   3   0  16        0.85       -4.17     20.29 o
   4   0  16        3.39        4.17     18.01 o
   5   0  16        0.53       -7.15     18.33 o
   6   0  16      228.89      244.84     30.11 o
   7   0  16       81.81       89.68     28.80 o
  -9   1  16       45.59       26.64     16.64 o
  -8   1  16       25.41        0.29     15.04 o
  -7   1  16        7.61       16.36     13.88 o
  -6   1  16       71.62       69.71     13.33 o
  -5   1  16      191.36      146.79     16.69 o
  -4   1  16        7.67        5.56     12.50 o
  -3   1  16        0.72        0.81     11.93 o
  -2   1  16       57.32       76.69     13.40 o
  -1   1  16       21.45        2.42     14.78 o
   0   1  16      386.73      389.00     16.56 o
   1   1  16       12.03       23.96     11.21 o
   2   1  16      107.64      178.54     55.97 o
   3   1  16       92.85       89.51     19.79 o
   4   1  16       10.68        9.04     11.91 o
   5   1  16       93.48       88.86     16.53 o
   6   1  16       73.38      105.34     19.96 o
   7   1  16       29.36       26.73     19.17 o
  -9   2  16        6.58       -4.76     15.72 o
  -8   2  16       46.88       50.49     14.44 o
  -7   2  16      101.19      101.91     15.74 o
  -6   2  16      388.46      400.76     50.74 o
  -5   2  16       67.08       80.54     19.31 o
  -4   2  16       91.98       98.72     13.42 o
  -3   2  16       52.39       35.13     12.27 o
  -2   2  16      122.64      134.59     27.49 o
  -1   2  16      326.10      314.02     20.28 o
   0   2  16      216.38      215.53     26.82 o
   1   2  16      126.44      142.59     23.57 o
   2   2  16        5.69       49.03     26.89 o
   3   2  16       59.78       54.36     22.69 o
   4   2  16       80.71       83.46     13.24 o
   5   2  16       25.57       15.18     15.02 o
   6   2  16       50.56       48.43     17.57 o
   7   2  16       84.92      142.04     30.77 o
  -9   3  16        6.86        0.17     18.00 o
  -8   3  16       35.43       16.68     15.50 o
  -7   3  16       31.38       20.61     13.33 o
  -6   3  16        4.36        3.49     13.65 o
  -5   3  16        1.96       -3.95     12.47 o
  -4   3  16        7.58       11.70     11.74 o
  -3   3  16        6.78        2.67     12.67 o
  -2   3  16        1.75       -3.75     14.41 o
  -1   3  16       15.20       19.55      8.47 o
   0   3  16       19.62       13.52     12.37 o
   1   3  16       83.85       83.33     14.96 o
   2   3  16       39.71       65.51     15.60 o
   3   3  16       15.80       11.04     11.43 o
   4   3  16       34.36       26.51     10.87 o
   5   3  16        0.82        7.82     14.23 o
   6   3  16        2.75      -21.60     21.60 o
  -9   4  16        0.83      -14.85     16.64 o
  -8   4  16       28.35       12.48     15.72 o
  -7   4  16       10.80       12.76     14.81 o
  -6   4  16        9.64       -9.82     18.98 o
  -5   4  16        4.20       -7.01     12.42 o
  -4   4  16        0.05        4.56     13.51 o
  -3   4  16       23.89        9.93     10.41 o
  -2   4  16       68.08       95.98      9.54 o
  -1   4  16      117.47      154.12     28.76 o
   0   4  16       25.16       30.14     13.33 o
   1   4  16       52.24       63.11     14.61 o
   2   4  16       22.14        8.27     11.28 o
   3   4  16      406.88      360.76     17.32 o
   4   4  16       32.06       52.38     11.23 o
   5   4  16        3.72       18.33     20.95 o
   6   4  16        0.01        8.51     26.18 o
  -8   5  16        0.08       -8.51     20.95 o
  -7   5  16       15.57       11.07     14.11 o
  -6   5  16       23.06       36.83     15.71 o
  -5   5  16        0.33       -4.30     24.54 o
  -4   5  16        6.35       19.90      8.71 o
  -3   5  16        1.53        5.82      8.35 o
  -2   5  16       18.68        8.70     19.70 o
  -1   5  16      162.35      175.80     31.41 o
   0   5  16       72.59       56.09     13.07 o
   1   5  16        4.81       23.00     25.79 o
   2   5  16       13.37       27.99     10.91 o
   3   5  16      294.12      256.15     31.67 o
   4   5  16       66.74       47.76     22.38 o
   5   5  16       24.87       19.64     20.95 o
   6   5  16       29.89       26.84     23.56 o
  -8   6  16        0.47       -5.24     24.22 o
  -7   6  16       16.69        1.96     22.25 o
  -6   6  16       82.63       83.83     16.43 o
  -5   6  16        0.15        0.77     12.32 o
  -4   6  16        0.06       -1.80     11.33 o
  -3   6  16       14.49        9.46     12.16 o
  -2   6  16        0.55       -2.94     11.68 o
  -1   6  16        0.02       -2.35     18.91 o
   0   6  16        0.95        7.88     13.89 o
   1   6  16      127.18      126.08     18.90 o
   2   6  16        0.16       -3.32     18.19 o
   3   6  16      131.83      121.85     35.51 o
   4   6  16        1.02        4.96     14.57 o
   5   6  16       23.94       32.07     22.91 o
  -7   7  16        0.29       -9.82     20.29 o
  -6   7  16        2.25       16.21     41.56 o
  -5   7  16       10.67       -0.75     17.35 o
  -4   7  16       12.09       20.77     21.40 o
  -3   7  16        8.97       19.07     14.79 o
  -2   7  16        6.61       13.12     12.80 o
  -1   7  16       54.49       58.24     13.19 o
   0   7  16        2.93       38.38     17.95 o
   1   7  16        2.77        4.53     11.73 o
   2   7  16       14.67       14.20     13.00 o
   3   7  16       15.50       -9.40     64.08 o
   4   7  16       26.67       17.63     24.55 o
   5   7  16        1.15       -3.93     25.53 o
  -6   8  16        4.19       40.37     40.58 o
  -5   8  16       26.58       14.68     23.56 o
  -4   8  16        0.93       -2.22     13.65 o
  -3   8  16       10.85       -4.60     12.84 o
  -2   8  16       51.21       67.10     28.00 o
  -1   8  16       16.47       12.30     20.95 o
   0   8  16        2.55        6.40     13.39 o
   1   8  16      108.86      107.22     14.23 o
   2   8  16        4.65       -3.23     42.11 o
   3   8  16        0.92       -9.28     30.11 o
   4   8  16        2.11       -9.96     16.58 o
  -5   9  16        0.90       -9.86     23.56 o
  -4   9  16        2.90        6.69     14.57 o
  -3   9  16        8.12        5.89     20.29 o
  -2   9  16       22.61       13.75     20.29 o
  -1   9  16        1.07       15.90     28.80 o
   0   9  16        2.70       16.37     22.06 o
   1   9  16        2.22      -13.43     15.97 o
   2   9  16       16.15        0.99     16.18 o
   3   9  16        2.95       18.33     24.22 o
  -3  10  16       66.73      102.77     26.18 o
  -2  10  16       61.91       94.26     26.18 o
   1  10  16       10.72       -1.31     21.60 o
  -9   1  17        0.01      -13.59     14.57 o
  -8   1  17        0.09      -15.27     15.27 o
  -7   1  17        0.01      -14.33     14.33 o
  -6   1  17        0.35        6.52     13.40 o
  -5   1  17       49.20       43.39     13.33 o
  -4   1  17        0.00      -10.17     13.18 o
  -3   1  17       61.31       40.15     13.51 o
  -2   1  17        1.29       -7.30     15.71 o
  -1   1  17        4.68       12.15     17.78 o
   0   1  17        1.88       17.79     18.28 o
   1   1  17       37.46       70.75     22.16 o
   2   1  17        5.14       -6.79     26.25 o
   3   1  17        4.99      -15.89     15.89 o
   4   1  17      195.00      213.54     15.38 o
   5   1  17       20.16        0.24     20.10 o
   6   1  17        9.15       -1.64     17.35 o
  -9   2  17        1.22      -12.77     17.11 o
  -8   2  17       13.09       10.11     14.99 o
  -7   2  17        3.63       -9.27     14.99 o
  -6   2  17       34.30       65.68     14.26 o
  -5   2  17       20.38        2.33     13.04 o
  -4   2  17       48.08       35.81     12.72 o
  -3   2  17       15.35        7.56     13.21 o
  -2   2  17       27.13       23.25     15.19 o
  -1   2  17      183.04      183.47     39.28 o
   0   2  17      195.27      251.37     23.29 o
   1   2  17        0.38        6.15     22.94 o
   2   2  17      177.35      219.08     54.01 o
   3   2  17        4.78      -14.00     16.20 o
   4   2  17       13.18      -23.34     23.34 o
   5   2  17       54.23       31.19     16.13 o
   6   2  17       29.77       44.18     17.12 o
  -9   3  17       17.32      -24.22     24.22 o
  -8   3  17        1.03      -12.31     15.96 o
  -7   3  17       34.90        9.08     24.22 o
  -6   3  17        9.21        5.01     13.68 o
  -5   3  17       54.75       48.09     13.19 o
  -4   3  17       11.77        4.65     13.60 o
  -3   3  17       76.80       58.65     14.16 o
  -2   3  17        8.28       13.05     15.85 o
  -1   3  17       30.77       19.99     16.06 o
   0   3  17       31.64       37.70     31.09 o
   1   3  17       46.31       73.37     30.10 o
   2   3  17       29.74       25.58     10.78 o
   3   3  17        8.06       18.26     16.62 o
   4   3  17      129.60      141.62     21.42 o
   5   3  17       62.72       69.98     15.44 o
   6   3  17        0.63      -16.36     25.53 o
  -8   4  17       23.62        1.42     15.65 o
  -7   4  17      160.23      161.81     17.82 o
  -6   4  17      112.11      128.27     15.84 o
  -5   4  17       39.65       57.47     21.60 o
  -4   4  17        0.91       10.42     14.44 o
  -3   4  17       19.43       25.36     15.50 o
  -2   4  17       74.01       46.99     12.12 o
  -1   4  17      106.99      117.72     13.93 o
   0   4  17      145.26      176.09     19.13 o
   1   4  17      223.08      251.51     22.40 o
   2   4  17       24.60       30.59     12.60 o
   3   4  17       38.40       16.48     13.64 o
   4   4  17      205.03      199.11     25.63 o
   5   4  17      102.78      113.90     26.84 o
  -8   5  17       13.32       22.25     24.87 o
  -7   5  17       44.91       26.79     15.19 o
  -6   5  17        0.39        4.05     15.46 o
  -5   5  17        0.02       -6.91     13.84 o
  -4   5  17        8.26        7.05     12.39 o
  -3   5  17        0.59       14.77     14.72 o
  -2   5  17        4.53       13.19     12.32 o
  -1   5  17        7.32        6.94     16.29 o
   0   5  17       16.29       25.11     19.03 o
   1   5  17        8.94       21.44     14.53 o
   2   5  17       62.71       55.90     12.00 o
   3   5  17        0.66       -2.74     21.63 o
   4   5  17        0.49      -18.64     40.34 o
   5   5  17        0.14        3.93     22.25 o
  -7   6  17       25.59       16.36     21.60 o
  -6   6  17       34.30       57.67     16.85 o
  -5   6  17       42.07       61.79     13.33 o
  -4   6  17      175.97      206.10     25.79 o
  -3   6  17       74.12       95.41     19.25 o
  -2   6  17       65.97       72.63     13.34 o
  -1   6  17       55.56       53.00     13.95 o
   0   6  17       39.40       44.30     19.02 o
   1   6  17       51.98       81.44     15.12 o
   2   6  17      228.84      247.32     33.45 o
   3   6  17       85.25       96.46     16.30 o
   4   6  17       15.02       25.10     15.72 o
   5   6  17       17.36       13.09     23.56 o
  -7   7  17        4.47      -24.22     24.22 o
  -6   7  17        0.63       18.33     20.29 o
  -5   7  17       83.57      104.22     36.00 o
  -4   7  17        6.59        9.84     13.72 o
  -3   7  17        0.26        8.66     14.00 o
  -2   7  17        0.21        0.81     14.38 o
  -1   7  17        0.19       10.90     13.87 o
   0   7  17       13.31       21.45     11.98 o
   1   7  17       12.76       18.92     13.27 o
   2   7  17       20.78       17.94     14.61 o
   3   7  17       15.36      -34.54     35.91 o
   4   7  17        0.47        7.69     27.82 o
  -6   8  17       21.50       53.21     28.80 o
  -5   8  17      121.57       99.22     17.52 o
  -4   8  17       82.29      134.19     24.22 o
  -3   8  17       58.46       67.81     15.26 o
  -2   8  17       63.34       50.25     26.51 o
  -1   8  17        5.48       24.47     13.87 o
   0   8  17       13.09       21.18     22.43 o
   1   8  17      158.48      152.30     16.44 o
   2   8  17       64.23       67.84     29.26 o
   3   8  17       62.54       73.67     35.67 o
  -5   9  17        4.52       17.98     17.24 o
  -4   9  17        2.57       -1.31     24.87 o
  -3   9  17        7.93       30.11     24.87 o
  -2   9  17        2.57      -23.56     23.56 o
  -1   9  17       31.40       46.60     16.01 o
   0   9  17        6.21       13.09     16.05 o
   1   9  17       51.25       10.76     38.95 o
   2   9  17        0.61       41.89     23.56 o
  -8   0  18       58.59       18.98     23.56 o
  -7   0  18      148.33      159.73     23.57 o
  -6   0  18       46.73       45.16     20.95 o
  -5   0  18        1.98      -16.36     19.64 o
  -4   0  18      623.18      516.07     34.71 o
  -3   0  18      398.64      331.32     29.47 o
  -2   0  18      258.54      290.03     28.15 o
  -1   0  18      350.17      455.71     40.59 o
   0   0  18        3.71      -30.76     30.76 o
   1   0  18       49.75       79.86     34.04 o
   2   0  18      123.22      113.25     39.28 o
   3   0  18      121.02      136.74     36.99 o
   4   0  18      366.76      381.62     27.80 o
   5   0  18       12.51       -2.11     30.76 o
  -8   1  18       50.27       27.09     15.92 o
  -7   1  18       20.01       13.69     15.09 o
  -6   1  18       64.74       49.68     14.11 o
  -5   1  18        6.04        1.57     17.02 o
  -4   1  18       15.11        8.20     20.29 o
  -3   1  18        5.37       33.43     15.46 o
  -2   1  18        0.71       -1.31     15.74 o
  -1   1  18      235.91      262.54     23.57 o
   0   1  18       17.78       57.24     23.02 o
   1   1  18        0.17       40.93     39.27 o
   2   1  18       77.94      106.13     30.97 o
   3   1  18       87.52       95.46     13.10 o
   4   1  18       29.04       25.28     13.79 o
   5   1  18        1.41      -23.43     23.43 o
  -8   2  18       98.96       88.71     18.28 o
  -7   2  18       78.57      100.57     17.13 o
  -6   2  18      135.63      152.11     17.57 o
  -5   2  18       11.44       -0.32     14.07 o
  -4   2  18       19.03       27.72     13.84 o
  -3   2  18       68.98       52.20     14.78 o
  -2   2  18       82.62       90.39     16.49 o
  -1   2  18       90.23      117.49     21.22 o
   0   2  18      101.62      165.88     23.75 o
   1   2  18      136.29      176.14     49.10 o
   2   2  18       22.93       32.15     28.39 o
   3   2  18       32.68       29.86     15.92 o
   4   2  18      113.12      109.24     14.97 o
   5   2  18       47.12       23.01     25.51 o
  -8   3  18       20.09       18.65     17.12 o
  -7   3  18       12.46       -0.91     14.78 o
  -6   3  18       20.78       -6.81     15.04 o
  -5   3  18        1.17       -0.25     14.33 o
  -4   3  18       16.40        3.41     13.99 o
  -3   3  18        3.51       11.97     14.65 o
  -2   3  18        4.49        5.69     15.09 o
  -1   3  18        4.25       -7.48     17.42 o
   0   3  18        8.76       22.40     22.61 o
   1   3  18       33.94       65.88     27.49 o
   2   3  18       60.96       62.01     21.79 o
   3   3  18       58.91       73.30     24.68 o
   4   3  18        0.03      -10.40     20.22 o
   5   3  18       22.65        9.23     32.86 o
  -8   4  18        6.13        3.87     17.67 o
  -7   4  18       34.23       26.77     15.38 o
  -6   4  18       14.33       28.94     15.92 o
  -5   4  18        7.39       22.04     15.04 o
  -4   4  18       22.58        7.08     15.71 o
  -3   4  18       63.09       86.34     17.76 o
  -2   4  18        0.25      -13.87     31.09 o
  -1   4  18       63.19       78.32     14.15 o
   0   4  18      110.73      147.75     23.03 o
   1   4  18      260.57      291.21     19.23 o
   2   4  18        0.51       26.50     12.37 o
   3   4  18       18.36       29.83     12.89 o
   4   4  18        3.00      -12.12     28.80 o
   5   4  18        7.10       11.13     22.91 o
  -7   5  18        9.35       -7.10     16.89 o
  -6   5  18       12.69       16.67     15.41 o
  -5   5  18       66.25       60.32     17.14 o
  -4   5  18      199.83      176.66     24.88 o
  -3   5  18        0.60        0.60     12.77 o
  -2   5  18      370.42      359.16     40.66 o
  -1   5  18       51.50       79.62     30.49 o
   0   5  18       13.37       41.52     15.70 o
   1   5  18       51.76       62.88     16.25 o
   2   5  18      100.40       97.84     13.52 o
   3   5  18       76.78       61.97     16.87 o
   4   5  18       61.58       48.18     41.72 o
  -7   6  18        0.68      -24.22     24.22 o
  -6   6  18       33.33       42.27     16.80 o
  -5   6  18       10.93        9.26     17.28 o
  -4   6  18       15.28       29.82     13.43 o
  -3   6  18       56.52       64.98     17.24 o
  -2   6  18        0.90       10.55     22.08 o
  -1   6  18      113.18      135.76     16.41 o
   0   6  18       22.85       42.40     18.17 o
   1   6  18        4.39       12.48     14.04 o
   2   6  18        7.28       11.58     13.94 o
   3   6  18        1.28      -13.11     47.83 o
   4   6  18        3.56       22.81     16.12 o
  -6   7  18        0.07       -5.89     23.56 o
  -5   7  18       19.32       47.78     19.64 o
  -4   7  18        0.28       -0.64     18.51 o
  -3   7  18        5.51        3.07     14.44 o
  -2   7  18        9.18       18.73     21.04 o
  -1   7  18       10.81       20.60     14.88 o
   0   7  18        2.80       10.02     13.42 o
   1   7  18        0.07       17.31     19.51 o
   2   7  18        0.21       16.97     15.43 o
   3   7  18        3.72      -19.00     51.84 o
  -5   8  18        4.33      -13.87     16.77 o
  -4   8  18       22.25        5.85     24.22 o
  -3   8  18        0.23        2.42     14.48 o
  -2   8  18        1.95       16.55     32.73 o
  -1   8  18       24.06       61.78     15.04 o
   0   8  18        0.00       18.39     14.84 o
   1   8  18       14.52       19.77     20.86 o
   2   8  18       39.60        0.83     77.56 o
  -1   9  18        1.50       41.04     19.51 o
   0   9  18        3.92       39.58     20.25 o
  -8   1  19        0.01        0.21     17.81 o
  -7   1  19        3.70       -4.51     18.00 o
  -6   1  19       15.28       17.02     15.46 o
  -5   1  19       27.24       22.49     14.11 o
  -4   1  19       35.38       35.94     15.25 o
  -3   1  19        6.05       15.44     14.79 o
  -2   1  19        0.83       -0.79     16.83 o
  -1   1  19        7.12       16.17     20.77 o
   0   1  19        4.85        6.82     22.91 o
   1   1  19       15.52       54.41     27.16 o
   2   1  19       17.12       60.98     30.00 o
   3   1  19        1.45        1.23     13.21 o
   4   1  19        0.32      -14.87     14.87 o
   5   1  19        0.26      -15.39     25.79 o
  -8   2  19        0.62      -12.43     16.12 o
  -7   2  19        5.21      -14.57     14.57 o
  -6   2  19       48.75       40.31     15.66 o
  -5   2  19       10.97        2.05     14.79 o
  -4   2  19        0.81       -9.10     14.78 o
  -3   2  19      104.82      117.21     18.83 o
  -2   2  19        4.16        7.95     17.28 o
  -1   2  19       35.82       52.89     20.77 o
   0   2  19        9.07       22.99     22.88 o
   1   2  19       23.55       23.75     27.77 o
   2   2  19       63.49       99.94     28.98 o
   3   2  19       50.04       63.67     17.64 o
   4   2  19        8.67       -5.72     14.92 o
   5   2  19        0.44      -33.66     37.41 o
  -7   3  19        0.72        3.15     20.95 o
  -6   3  19        3.27       11.22     14.79 o
  -5   3  19      126.86      129.07     16.39 o
  -4   3  19        2.34       10.07     14.44 o
  -3   3  19       35.18        8.67     16.78 o
  -2   3  19      103.90      108.46     23.24 o
  -1   3  19       39.09       72.27     20.95 o
   0   3  19        8.95       19.14     28.15 o
   1   3  19       85.55      132.53     28.42 o
   2   3  19      140.31      146.63     18.80 o
   3   3  19        2.29       -7.56     22.76 o
   4   3  19        4.23        1.03     18.80 o
  -7   4  19       33.66       17.22     17.57 o
  -6   4  19      130.54      127.20     17.89 o
  -5   4  19        6.82       13.87     16.96 o
  -4   4  19        4.62       10.26     30.44 o
  -3   4  19       13.57        1.77     17.90 o
  -2   4  19        3.94       -4.46     18.23 o
  -1   4  19       51.38       71.24     20.69 o
   0   4  19       87.81       91.44     24.18 o
   1   4  19       82.32      138.19     30.00 o
   2   4  19      353.37      338.70     30.20 o
   3   4  19        3.10       16.43     18.33 o
   4   4  19       12.91      -18.16     62.51 o
  -7   5  19        6.23       -5.02     28.15 o
  -6   5  19        0.05       22.86     26.18 o
  -5   5  19        9.90       12.21     17.76 o
  -4   5  19        2.72       10.56     18.03 o
  -3   5  19        0.19        8.57     17.01 o
  -2   5  19       22.43       55.84     14.60 o
  -1   5  19       23.52       41.11     15.34 o
   0   5  19       10.69       24.33     16.60 o
   1   5  19       15.08       37.18     13.73 o
   2   5  19       17.72       28.12     13.69 o
   3   5  19        2.74        6.01     23.17 o
   4   5  19        1.86       -1.85     36.98 o
  -6   6  19       31.49       31.80     19.50 o
  -5   6  19       16.68       23.69     18.51 o
  -4   6  19       45.36       75.39     29.13 o
  -3   6  19       12.68       36.27     19.84 o
  -2   6  19       12.20       69.38     20.71 o
  -1   6  19       64.78       86.79     21.35 o
   0   6  19      183.15      220.30     36.19 o
   1   6  19       31.40       56.67     14.34 o
   2   6  19       26.37       10.71     17.69 o
   3   6  19       21.39        5.35     26.20 o
  -5   7  19       11.93        0.00     22.91 o
  -4   7  19        8.74       36.92     19.84 o
  -3   7  19        9.13        7.96     14.61 o
  -2   7  19        9.99       -3.00     20.42 o
  -1   7  19        6.68       13.17     20.95 o
   0   7  19        7.49       42.84     15.96 o
   1   7  19        0.93       19.24     15.59 o
   2   7  19       13.74       16.39     61.20 o
  -4   8  19       58.83       81.82     26.18 o
  -3   8  19        7.68       17.02     29.78 o
  -2   8  19       58.07      168.22     48.44 o
  -1   8  19      111.73      147.10     21.74 o
   0   8  19       29.46       45.68     44.84 o
   1   8  19       11.48       35.98     57.93 o
  -7   0  20       56.11       51.71     23.56 o
  -6   0  20      206.95      172.83     24.88 o
  -5   0  20        1.73        2.62     20.95 o
  -4   0  20      137.13      159.72     25.53 o
  -3   0  20      108.37      151.21     28.15 o
  -2   0  20       23.50       21.60     28.80 o
  -1   0  20        8.67       28.15     28.15 o
   0   0  20      530.35      546.79     49.77 o
   1   0  20      107.94      132.88     39.28 o
   2   0  20      121.98      155.14     44.51 o
   3   0  20        0.45       20.96     42.87 o
   4   0  20        6.33        7.16     19.81 o
  -7   1  20        0.01      -17.35     17.35 o
  -6   1  20        0.30        5.85     16.19 o
  -5   1  20        4.69      -14.99     15.55 o
  -4   1  20       16.28        4.73     16.12 o
  -3   1  20        5.08      -18.00     18.00 o
  -2   1  20        0.82        0.83     18.82 o
  -1   1  20       27.41       10.10     34.04 o
   0   1  20        0.52       38.61     24.73 o
   1   1  20        8.85       30.40     29.11 o
   2   1  20        1.59       42.50     31.22 o
   3   1  20        0.89        7.33     14.47 o
   4   1  20        0.02       -3.46     16.78 o
  -7   2  20       31.89       22.79     17.60 o
  -6   2  20       20.90        6.55     16.31 o
  -5   2  20       45.34       49.09     23.56 o
  -4   2  20       73.85       91.68     21.60 o
  -3   2  20        6.57       17.27     17.14 o
  -2   2  20        0.44       -1.49     25.53 o
  -1   2  20       57.64       66.76     21.85 o
   0   2  20      179.47      203.79     35.02 o
   1   2  20      172.40      178.89     29.73 o
   2   2  20       84.15      136.07     34.29 o
   3   2  20        3.40       21.35     14.83 o
   4   2  20        0.24      -12.98     15.89 o
  -7   3  20        2.72       -1.96     18.05 o
  -6   3  20       31.60        0.06     16.18 o
  -5   3  20        0.33        4.38     15.19 o
  -4   3  20        1.74       -1.88     19.64 o
  -3   3  20       15.13       56.20     19.50 o
  -2   3  20        1.91        4.24     20.13 o
  -1   3  20        9.16        4.50     23.12 o
   0   3  20        4.55        3.48     25.85 o
   1   3  20        0.71       26.01     30.03 o
   2   3  20       30.65       53.24     20.73 o
   3   3  20       19.75       36.25     18.35 o
   4   3  20       16.51      -22.78     40.69 o
  -6   4  20        6.19       22.54     21.27 o
  -5   4  20        4.08        2.51     16.02 o
  -4   4  20        3.34      -12.16     30.76 o
  -3   4  20       15.40       -3.52     37.31 o
  -2   4  20       29.13       41.65     21.07 o
  -1   4  20        8.97        4.03     22.80 o
   0   4  20        9.66       48.88     26.55 o
   1   4  20        6.25       53.62     30.18 o
   2   4  20        2.40       47.79     18.55 o
   3   4  20       15.79       30.92     17.78 o
  -6   5  20        0.67       17.92     18.03 o
  -5   5  20        5.87        3.13     18.56 o
  -4   5  20        0.57        5.95     19.47 o
  -3   5  20        2.22        1.42     17.93 o
  -2   5  20       40.59       64.45     21.89 o
  -1   5  20        9.53       25.31     15.38 o
   0   5  20       37.36       53.17     20.18 o
   1   5  20       28.32       60.82     14.48 o
   2   5  20        7.23        7.26     15.41 o
   3   5  20       51.14       30.90     37.64 o
  -5   6  20        4.04       11.76     19.60 o
  -4   6  20        6.24      -13.15     36.33 o
  -3   6  20       18.87       34.41     20.46 o
  -2   6  20       38.67       69.67     16.56 o
  -1   6  20       26.01       61.77     18.32 o
   0   6  20       21.32       49.69     17.96 o
   1   6  20       56.10       82.69     15.45 o
   2   6  20       28.58       27.07     40.58 o
  -4   7  20        1.15       -7.03     20.58 o
  -3   7  20       13.90       24.01     20.80 o
  -2   7  20        4.10       24.39     22.65 o
  -1   7  20        1.32       26.18     43.85 o
   0   7  20        0.17       59.44     40.25 o
   1   7  20        4.01       -0.65     60.22 o
  -6   1  21        0.72       12.46     23.89 o
  -5   1  21       51.65       47.25     18.50 o
  -4   1  21        8.51        6.19     18.50 o
  -3   1  21        8.99       12.65     18.71 o
  -2   1  21        6.35        5.10     20.56 o
  -1   1  21        1.63       29.32     34.69 o
   0   1  21        6.47       16.06     26.08 o
   1   1  21        7.27       23.82     30.50 o
   2   1  21        0.49       31.12     34.67 o
   3   1  21        3.57        7.12     19.84 o
  -6   2  21        7.33       26.04     16.51 o
  -5   2  21       12.88       12.41     18.71 o
  -4   2  21       24.27       23.45     29.13 o
  -3   2  21        0.78      -14.51     18.37 o
  -2   2  21        6.74       -5.68     21.81 o
  -1   2  21       43.57       67.74     38.95 o
   0   2  21       66.21       99.18     29.26 o
   1   2  21        7.24       57.76     30.31 o
   2   2  21       16.38       24.53     17.46 o
   3   2  21        3.42       18.78     15.95 o
  -6   3  21        1.75       -2.30     25.53 o
  -5   3  21        0.05       -1.58     17.14 o
  -4   3  21        0.10       -0.46     17.13 o
  -3   3  21        2.78        3.10     20.13 o
  -2   3  21        1.06       18.23     22.33 o
  -1   3  21        4.82       13.39     23.85 o
   0   3  21       19.81       48.01     27.20 o
   1   3  21        0.41       -5.24     27.52 o
   2   3  21       11.88       36.51     19.28 o
  -5   4  21       29.77       54.56     18.77 o
  -4   4  21        1.57      -11.61     17.46 o
  -3   4  21       12.38       -3.69     17.76 o
  -2   4  21        3.28       14.16     22.16 o
  -1   4  21       53.22       79.36     25.26 o
   0   4  21      178.17      239.59     41.24 o
   1   4  21        9.73       45.62     31.08 o
   2   4  21       72.37      109.85     20.51 o
  -5   5  21        0.05       -6.00     18.91 o
  -4   5  21        0.62       21.39     21.17 o
  -3   5  21        0.05       -9.14     21.18 o
  -2   5  21        1.07      -22.16     22.16 o
  -1   5  21        0.01       17.81     26.37 o
   0   5  21        0.90       39.78     28.62 o
   1   5  21        3.10       30.49     18.41 o
  -4   6  21        1.82       10.47     39.27 o
  -3   6  21       21.65       43.23     21.04 o
  -2   6  21       63.62       92.90     24.18 o
  -1   6  21       29.75       50.84     27.49 o
   0   6  21       16.62       18.98     53.02 o
  -5   0  22       39.24       68.73     27.49 o
  -4   0  22       15.99        4.58     27.49 o
  -3   0  22       77.43       52.37     32.07 o
  -2   0  22      204.36      279.53     38.62 o
  -1   0  22       13.04       29.45     37.31 o
   0   0  22       75.75      116.51     42.55 o
   1   0  22        7.42       54.98     47.13 o
   2   0  22        6.56       46.47     50.40 o
  -5   1  22       14.53        2.73     19.20 o
  -4   1  22        0.67       -4.36     18.74 o
  -3   1  22        9.09      -13.42     18.51 o
  -2   1  22       12.27       -6.75     23.37 o
  -1   1  22       19.53       60.58     25.20 o
   0   1  22       12.19       45.24     42.87 o
   1   1  22       10.21       44.95     30.75 o
   2   1  22       32.95       52.74     35.87 o
  -5   2  22       18.22       32.49     18.74 o
  -4   2  22       21.72       18.06     19.33 o
  -3   2  22       59.68       59.85     20.75 o
  -2   2  22       18.42       23.22     24.22 o
  -1   2  22       10.70       39.68     26.84 o
   0   2  22       44.58      127.41     31.18 o
   1   2  22       48.18      101.56     30.45 o
   2   2  22       22.59       55.90     36.22 o
  -5   3  22        0.83        2.99     18.85 o
  -4   3  22        3.52      -17.36     21.05 o
  -3   3  22        0.09      -17.50     20.08 o
  -2   3  22       14.51       10.12     24.37 o
  -1   3  22        1.39        6.92     26.26 o
   0   3  22        8.38       41.62     28.65 o
   1   3  22        6.46       31.00     33.08 o
  -4   4  22        3.13        6.21     21.55 o
  -3   4  22       16.62       38.35     34.04 o
  -2   4  22        6.80       39.36     35.67 o
  -1   4  22        1.22       14.12     26.56 o
   0   4  22        6.11       28.39     31.30 o
  -3   5  22       18.60       22.91     36.65 o
  -2   5  22        1.64       -5.59     24.20 o
  -1   5  22       76.18       99.03     28.89 o
  -4   1  23       11.62        9.59     21.23 o
  -3   1  23       48.82       44.62     23.13 o
  -2   1  23        4.44        3.85     24.68 o
  -1   1  23        4.18       27.38     30.76 o
   0   1  23        3.85        3.27     30.50 o
  -3   2  23       13.92       65.45     21.89 o
  -2   2  23       12.42       37.79     26.00 o
  -1   2  23        1.05       -3.76     26.41 o
   0   2  23        1.88       -5.01     29.15 o
  -2   3  23        0.52       25.00     25.14 o
  -1   3  23        0.81       -7.65     41.24 o
 
